# Supplementary material for: Molecular Investigations of Two First Brucella suis Biovar 2 Infections Cases in French Dogs
Source: Pathogens. 2023 Jun 1;12(6):792. doi: 10.3390/pathogens12060792 (PMC10304029; doi:10.3390/pathogens12060792)
Supplement: Supplementary file 1 [file pathogens-12-00792-s001.zip]

Archive with 1 entries (1 files):
- pathogens-2386358-supplementary.xlsx
