# Supplementary material for: Molecular Investigations of Two First Brucella suis Biovar 2 Infections Cases in French Dogs
Source: Pathogens. 2023 Jun 1;12(6):792. doi: 10.3390/pathogens12060792 (PMC10304029; doi:10.3390/pathogens12060792)
Supplement: Supplementary file 1 [file pathogens-12-00792-s001.zip › pathogens-2386358-supplementary.xlsx]

## Sheet: WGS
Strain name	BioSample	Bio Project	Assembly	Accession number	Genus	Species	Biovar	Collection date	Year of isolation	Isolation country	Geographic Location	Host	Isolation source	Other Name	Continent
RM6/66	SAMN02795942	PRJNA243891	GCA_000740335.1	CP007758, CP007759	Brucella	canis	NR	NR	NR	NR	NR	NR	NR	NR	NR
16M		PRJNA180	GCA_000007125.1	AE008917, AE008918	Brucella	melitensis	1	NR	NR	NR	NR	Human	infected goat	NR	NR
BSP	SAMN02787065	PRJNA244262	GCA_000740435.1	CP008756, CP008757	Brucella	suis	NR	NR	NR	NR	NR	NR	NR	NR	NR
CVI_73	SAMN15196301	PRJNA562886	GCA_014884485.1	CP054953, CP054954	Brucella	suis	NR	2004	2004	Slovenia	Slovenia	NR	NR		Europe
CVI_72	SAMN15196300	PRJNA562886	GCA_014884505.1	CP054955, CP054956	Brucella	suis	NR	2004	2004	Slovenia	Slovenia	NR	NR		Europe
Bs396CITA	SAMN02692662	PRJNA242297	GCA_000698345.1	CP007721, CP007720	Brucella	suis	2	2009	2009	Spain	Spain	Swine	wild boar (Sus scrofa)	NR	Europe
CVI_71	SAMN15196299	PRJNA562886	GCA_014884525.1	CP054957, CP054958	Brucella	suis	NR	2004	2004	Slovenia	Slovenia	NR	NR		Europe
Bs364CITA	SAMN02692306	PRJNA242287	GCA_000698325.1	CP007697, CP007698	Brucella	suis	2	2008	2008	Spain	Spain	Swine	wild boar (Sus scrofa)	NR	Europe
CVI_50	SAMN15196296	PRJNA562886	GCA_014884585.1	CP054963, CP054964	Brucella	suis	NR	2000	2000	Croatia	Croatia	Swine	NR		Europe
CVI_213	SAMN15196305	PRJNA562886	GCA_014884405.1	CP054945, CP054946	Brucella	suis	NR	2017	2017	Slovenia	Slovenia	NR	NR		Europe
Bs143CITA	SAMN2691711	PRJNA242205	GCA_000699025.1	CP007695, CP007696	Brucella	suis	2	2008	2008	Spain	Spain	Swine	wild boar (Sus scrofa)	NR	Europe
CVI_105	SAMN15196303	PRJNA562886	GCA_014884445.1	CP054949, CP054950	Brucella	suis	NR	2009	2009	Croatia	Croatia	Swine	NR		Europe
CVI_196	SAMN15196304	PRJNA562886	GCA_014884425.1	CP054947, CP054948	Brucella	suis	NR	2015	2015	Croatia	Croatia	Swine	NR		Europe
BCB032	SAMN02469346	PRJNA170706	GCA_000292105.2	ALON00000000	Brucella	suis	2	2008	2008	China	China	Swine	lymph node	NR	Asia
CVI_76	SAMN15196302	PRJNA562886	GCA_014884465.1	CP054951, CP054952	Brucella	suis	NR	2004	2004	Croatia	Croatia	Swine	NR		Europe
CVI_58	SAMN15196297	PRJNA562886	GCA_014884565.1	CP054961, CP054962	Brucella	suis	NR	2003	2003	Croatia	Croatia	Horse 2/1 (3)	NR		Europe
BCB025	SAMN02469342	PRJNA170702	GCA_000292005.2	ALOK00000000	Brucella	suis	1	2001	2001	China	China	Swine	lymph node	NR	Asia
CVI_59	SAMN15196298	PRJNA562886	GCA_014884545.1	CP054959, CP054960	Brucella	suis	NR	2003	2003	Croatia	Croatia	Horse 2/1 (4)	NR		Europe
60	SAMN12657808	PRJNA562886	GCA_009218085.1	CP045139, CP045138	Brucella	suis	NR	2003	2003	Croatia	Croatia	Wild boar	NR		Europe
B99-1007	SAMN03768298			SRS957996	Brucella	suis	NR	1999	1999	United States	USA: Texas	Bovine	NR	NR	North America
BB16	SAMN03382537	PRJNA266065	GCA_003994175.1	JZHS00000000	Brucella	suis	NR	2012	2012	China	China: GanSu	Yak	NR		Asia
BB11	SAMN03381147	PRJNA266060	GCA_003994045.1	JZHO00000000	Brucella	suis	NR	2008	2008	China	China: NeiMonggal	Bovine	NR		Asia
B12-0577	SAMN03768281			SRS958013	Brucella	suis	NR	2012	2012	United States	USA: Texas	Cattle, Bos taurus	NR	NR	North America
B10-1082	SAMN03768258			SRS958036	Brucella	suis	NR	2010	2010	United States	USA: Texas	Cattle, Bos taurus	NR	NR	North America
B10-0144	SAMN03768257			SRS958037	Brucella	suis	NR	2009	2009	United States	USA: Florida	Cattle, Bos taurus	Excreted bodily substance; Milk	NR	North America
B06-0059	SAMN03768255			SRS958039	Brucella	suis	NR	2005	2005	United States	USA: Oklahoma	Cattle, Bos taurus	NR	NR	North America
ATCC 23445	SAMN02604298	PRJNA20371	GCA_000018905.1	CP000911, CP000912	Brucella	suis	2	NR	NR	NR	NR	NR	NR	ATCC 23445	NR
2011017258	SAMN05578251	PRJNA338969	GCA_001908355.1	CP017012, CP017013	Brucella	suis	NR	2011	2011	United States	USA: Massachusetts	Human	recrudescent case	NR	North America
2004000577	SAMN05559129	PRJNA338468	GCF_001715425.1	CP016981, CP016982	Brucella	suis	NR	2003	2003	United States	USA: Massachusetts	Human	human	NR	North America
1330		PRJNA320	GCA_000007505.1	AE014291, AE014292	Brucella	suis	1	NR	NR	NR	NR	Swine	swine	NR	NR
513UK	SAMN02780910	PRJNA244013	GCA_000740235.1	CP007716, CP007717	Brucella	suis	5	NR	NR	United Kingdom	United Kingdom	NR	NR	NR	Europe
97-9757	SAMN02334517	PRJNA217063	GCA_000480155.1	AXMY00000000	Brucella	suis	2	NR	NR	France	France	Swine	Unknown	NR	Europe
94/11	SAMN01047746	PRJNA176535	GCA_000366245.1	AQNW00000000	Brucella	suis	NR	1994	1994	NR	NR	NR	unknown	NR	NR
92/63	SAMN00811234	PRJNA173593	GCA_000366225.1	AQNV00000000	Brucella	suis	2	1992	1992	Czech Republic	Czech Republic	Hare	NR	NR	Europe
92/29	SAMN00811233	PRJNA173605	GCA_000366205.1	AQNU00000000	Brucella	suis	NR	1992	1992	NR	NR	NR	NR	NR	NR
63/261	SAMN00811232	PRJNA173582	GCA_000371125.1	AQKZ00000000	Brucella	suis	NR	1963	1963	Denmark	Denmark	NR	NR	NR	Europe
63/252	SAMN00811231	PRJNA173607	GCA_000366085.1	AQNT00000000	Brucella	suis	4	1963	1963	United States	United States	Caribou	NR	NR	North America
NR	SAMEA7202105	PRJEB39981	GCA_904066065.1	CAJFCS000000000	Brucella	suis	2	2009	2009	Switzerland	Switzerland	Swine	NR		Europe
63/198	SAMN00811230	PRJNA173580	GCA_000371105.1	AQKY00000000	Brucella	suis	4	1963	1963	Former Soviet Union	Former Soviet Union	Reindeer	NR	NR	Eurasia
NR	SAMEA7202107	PRJEB39981	GCA_904066075.1	CAJFCR000000000	Brucella	suis	2	2009	2009	Switzerland	Switzerland	Swine	NR		Europe
NR	SAMEA7202108	PRJEB39981	GCA_904066045.1	CAJFCU000000000	Brucella	suis	2	2009	2009	Switzerland	Switzerland	Swine	NR		Europe
19	SAMN04404261	PRJNA308608	GCF_001594165.1	CP013963, CP013964	Brucella	suis	NR	1983	1983	China	China: Shihezi University, Xinjiang	Sheep	sheep (ovine) with epididymitis	NR	Asia
NR	SAMEA7202106	PRJEB39981	GCA_904066055.1	CAJFCT000000000	Brucella	suis	2	2008	2008	Switzerland	Switzerland	Swine	NR		Europe
Bw_180660	SAMN11295844	PRJNA530119	GCA_004684165.1	SRIH00000000	Brucella	suis	1	2018	2018	Germany	Germany: Ortenau District, Southwest Germany	Human	NR		Europe
06-997-1672	SAMN02334519	PRJNA217065	GCA_000480135.1	AXMW00000000	Brucella	suis	2	NR	NR	Germany	Germany	Swine	Unknown	NR	Europe
NCTC10316	SAMEA104307694	PRJEB6403	GCA_900460605.1	UFTY00000000	Brucella	suis	NR	1900-1962	2011	United Kingdom	United Kingdom: Weybridge	NR	NR		Europe
NCTC10097	SAMEA104318191	PRJEB6403	GCA_900446155.1	UAQX00000000	Brucella	suis	NR	1900-1960	NR	NR	NR	NR	NR		NR
06-988-1656	SAMN02334508	PRJNA217054	GCA_000480315.1	AXNH00000000	Brucella	suis	2	NR	NR	Spain	Spain	Swine	Unknown	NR	Europe
NCTC5061	SAMEA104318190	PRJEB6403	GCA_900446145.1	UAQV00000000	Brucella	suis	NR	1900-1937	2017	United States	United States	Swine	NR		North America
ML9	SAMN09273442	PRJNA473649	GCA_003194855.1	QITR00000000	Brucella	suis	NR	2017	2017	India	India:Meghalaya	Swine	NR		Asia
06-791-1309	SAMN02334522	PRJNA217068	GCA_000480035.1	AXMT00000000	Brucella	suis	2	NR	NR	Portugal	Portugal	Swine	Unknown	NR	Europe
QH05	SAMN07840743	PRJNA416061	GCA_002749475.1	CP024420, CP024421	Brucella	suis	NR	2013	2013	China	China:Qinghai Province	Yak	NR		Asia
04-0115	SAMN02334521	PRJNA217067	GCA_000480055.1	AXMU00000000	Brucella	suis	2	NR	NR	NR	NR	NR	Unknown	NR	NR
01-5744	SAMN00839712	PRJNA173515	GCA_000371085.1	AQKX00000000	Brucella	suis	1	NR	NR	NR	NR	Swine	NR	NR	NR
22-3912-5948		PRJEB61443		ERS14939036	Brucella	suis	2	2022	2022	France	30	Dog		NR, CLUZEL Philippe	Europe
S149	SAMN10882780	PRJNA497793		SRR8550521	Brucella	suis	2	NR	NR	Spain	NR	Wild boar	NR	NR	Europe
S62	SAMN10882779	PRJNA497793		SRR8550520	Brucella	suis	2	NR	NR	Spain	NR	Swine	NR	NR	Europe
11767	SAMN10882773	PRJNA497793		SRR8550512	Brucella	suis	2	2013	2013	Italy	Sardegna	Swine	NR	NR	Europe
19050_2	SAMN10882759	PRJNA497793		SRR8550492	Brucella	suis	2	2006	2006	Italy	Piemonte	Wild boar	NR	NR	Europe
19050_1	SAMN10882758	PRJNA497793		SRR8550489	Brucella	suis	2	2006	2006	Italy	Piemonte	Wild boar	NR	NR	Europe
5894_10	SAMN10882761	PRJNA497793		SRR8550494	Brucella	suis	2	2006	2006	Italy	Piemonte	Wild boar	NR	NR	Europe
S_769	SAMN10882790	PRJNA497793		SRR8550501	Brucella	suis	2	2012	2012	Spain	Aragon	Swine	NR	NR	Europe
S_503	SAMN10882788	PRJNA497793		SRR8550499	Brucella	suis	2	2011	2011	Spain	Aragon	Wild boar	NR	NR	Europe
S_220	SAMN10882781	PRJNA497793		SRR8550475	Brucella	suis	2	2006	2006	Spain	Cataluna	Hare	NR	NR	Europe
S59	SAMN10882778	PRJNA497793		SRR8550523	Brucella	suis	2	NR	NR	Spain	NR	Swine	NR	NR	Europe
S_32	SAMN10882777	PRJNA497793		SRR8550522	Brucella	suis	2	2000	2000	Spain	Toledo	Swine	NR	NR	Europe
S_21	SAMN10882776	PRJNA497793		SRR8550515	Brucella	suis	2	1999	1999	Spain	Huelva	Swine	NR	NR	Europe
S_13	SAMN10882775	PRJNA497793		SRR8550516	Brucella	suis	2	1998	1998	Spain	Extremadura	Swine	NR	NR	Europe
S1	SAMN10882774	PRJNA497793		SRR8550511	Brucella	suis	2	NR	NR	Spain	NR	Swine	NR	NR	Europe
02-7563	SAMN10882792	PRJNA497793		SRR8550503	Brucella	suis	2	2002	2002	France	IsŠre	Hare	NR	NR	Europe
01-1306-15	SAMN10882807	PRJNA497793		SRR8550517	Brucella	suis	2	2001	2001	France	Loiret	Swine	NR	NR	Europe
00-4718	SAMN10882805	PRJNA497793		SRR8550477	Brucella	suis	2	2000	2000	France	Allier	Wild boar	NR	NR	Europe
99-11891-3851-Est	SAMN10882804	PRJNA497793		SRR8550486	Brucella	suis	2	1999	1999	France	Vienne	Wild boar	NR	NR	Europe
15-384-1044	SAMN10882799	PRJNA497793		SRR8550481	Brucella	suis	2	2015	2015	France	FinistŠre	Swine	NR	NR	Europe
14-1778-4573(7)	SAMN10882798	PRJNA497793		SRR8550480	Brucella	suis	2	2014	2014	France	64	Swine	NR	NR	Europe
13-1087-2016	SAMN10882797	PRJNA497793		SRR8550479	Brucella	suis	2	2013	2013	France	Orne	Wild boar	NR	NR	Europe
11-028-131	SAMN10882796	PRJNA497793		SRR8550497	Brucella	suis	2	2010	2010	France	Hautes Pyr‚n‚es	Swine	NR	NR	Europe
09-1668-3236	SAMN10882795	PRJNA497793		SRR8550498	Brucella	suis	2	2009	2009	France	Cher	Wild boar	NR	NR	Europe
09-120-217	SAMN10882794	PRJNA497793		SRR8550505	Brucella	suis	2	2008	2008	France	Indre et Loire	Hare	NR	NR	Europe
06-2628-2	SAMN10882793	PRJNA497793		SRR8550506	Brucella	suis	2	2006	2006	France	Morbihan	Swine	NR	NR	Europe
QH05	SAMN07840743	PRJNA416061	GCA_002749475.1	CP024420, CP024421	Brucella	suis	NR	2013	2013	China	China:Qinghai Province	Yak	spleen of an aborted yak fetus	NR	Asia
00-8126	SAMN10882806	PRJNA497793		SRR8550478	Brucella	suis	2	2000	2000	France	Allier	Hare	NR	NR	Europe
5156_4				SRR8550513	Brucella	suis	2	2009	2009	Italy	Lazio	Swine	NR	NR	Europe
5061_5				SRR8550491	Brucella	suis	2	2006	2006	Italy	Piemonte	Wild boar	NR	NR	Europe
2835_7				SRR8550487	Brucella	suis	2	2007	2007	Italy	Piemonte	Wild boar	NR	NR	Europe
1066_3				SRR8550488	Brucella	suis	2	2007	2007	Italy	Piemonte	Wild boar	NR	NR	Europe
1066_1				SRR8550495	Brucella	suis	2	2007	2007	Italy	Piemonte	Wild boar	NR	NR	Europe
830_2				SRR8550496	Brucella	suis	2	2006	2006	Italy	Piemonte	Wild boar	NR	NR	Europe
736	SAMN10882770			SRR8550507	Brucella	suis	2	2008	2008	Italy	Piemonte	Wild boar	NR	NR	Europe
99-8225 est B1	SAMN10882803	PRJNA497793		SRR8550485	Brucella	suis	2	1998	1998	France	Cher	Swine	NR	NR	Europe
98-7296-1515	SAMN10882802	PRJNA497793		SRR8550484	Brucella	suis	2	1995	1995	France	68	Hare	NR	NR	Europe
97-4924-10	SAMN10882801	PRJNA497793		SRR8550483	Brucella	suis	2	1997	1997	France	Lot et Garonne	Swine	NR	NR	Europe
96-7028	SAMN10882800	PRJNA497793		SRR8550482	Brucella	suis	2	1996	1996	France	Loire	Swine	NR	NR	Europe
96-6378	SAMN10882791	PRJNA497793		SRR8550504	Brucella	suis	2	1996	1996	France	57	Wild boar	NR	NR	Europe
S_671	SAMN10882789	PRJNA497793		SRR8550502	Brucella	suis	2	2012	2012	Spain	Valencia	Swine	NR	NR	Europe
S_504	SAMN10882787	PRJNA497793		SRR8550500	Brucella	suis	2	2010	2010	Spain	Aragon	Wild boar	NR	NR	Europe
S327				SRX5352391	Brucella	suis	2	2008	2008	Romania_from_Spain	Romania_from_Spain	Swine	NR	NR	Europe
S_329	SAMN10882785	PRJNA497793		SRR8550518	Brucella	suis	2	2008	2008	Spain	Catalonia	Swine	NR	NR	Europe
S_251	SAMN10882784	PRJNA497793		SRR8550474	Brucella	suis	2	2007	2007	Spain	Navarra	Wild boar	NR	NR	Europe
S_263	SAMN10882783	PRJNA497793		SRR8550473	Brucella	suis	2	2007	2007	Spain	Aragon	Wild boar	NR	NR	Europe
S_235	SAMN10882782	PRJNA497793		SRR8550476	Brucella	suis	2	2006	2006	Spain	Navarra	Wild boar	NR	NR	Europe
13056				SRR8550514	Brucella	suis	2	2009	2009	Italy	Piemonte	Wild boar	NR	NR	Europe
5442	SAMN10882769	PRJNA497793		SRR8550508	Brucella	suis	2	2008	2008	Italy	Sardegna	Swine	NR	NR	Europe
4723	SAMN10882768	PRJNA497793		SRR8550509	Brucella	suis	2	2008	2008	Italy	Piemonte	Wild boar	NR	NR	Europe
1929_1	SAMN10882767	PRJNA497793		SRR8550510	Brucella	suis	2	2008	2008	Italy	Piemonte	Wild boar	NR	NR	Europe
5894_4	SAMN10882762	PRJNA497793		SRR8550493	Brucella	suis	2	2006	2006	Italy	Piemonte	Wild boar	NR	NR	Europe
6594	SAMN10882757	PRJNA497793		SRR8550490	Brucella	suis	2	2004	2004	Italy	Sardegna	Wild boar	NR	NR	Europe
21-979-777		PRJEB61443		ERS14939035	Brucella	suis	2	2021	2021	France	NR	Hare	NR	ReA941	Europe
ZW046	SAMN02942803	PRJNA243997	GCA_000755085.1	CP009096, CP009097	Brucella	suis	NR	NR	NR	Zimbabwe	Norton	Bovine	NR	NR	Africa
ZW043	SAMN02942801	PRJNA243997	GCA_000755105.1	CP009094, CP009095	Brucella	suis	NR	NR	NR	Zimbabwe	Chiredzi	Bovine	NR	NR	Africa
VBI22	SAMN01093721	PRJNA76709	GCA_000236255.1	CP003128, CP003129	Brucella	suis	NR	NR	NR	NR	NR	Bovine	Bovine milk	NR	NR
Thompsen	SAMN02777841	PRJNA243901	GCA_000742055.1	JMUE00000000	Brucella	suis	2	NR	NR	NR	NR	NR	NR	NR	NR
PT09172	SAMN02690837	PRJNA242123	GCA_000698285.1	CP007694, CP007693	Brucella	suis	2	2009	2009	Portugal	Portugal	NR	wild boar (Sus scrofa)	NR	Europe
PT09143	SAMN02689927	PRJNA241449	GCA_000698245.1	CP007691, CP007692	Brucella	suis	2	2009	2009	Portugal	Portugal	Swine	wild boar spleen	NR	Europe
Human/AR/US/1981	SAMN03292446	PRJNA257008	GCA_000875695.1	CP010850, CP010851	Brucella	suis	NR	1981	1981	United States	USA:Arkansas	Swine	NR	NR	North America
20-02069-2828		PRJEB61443		ERS14939034	Brucella	suis	2	2020	2020	France		Dog	Dog 13 years old	NR	Europe
F12-02			GCA_000371165	AQLB01000000	Brucella	suis	2	2002	2002	Denmark	Denmark	Hare	NR	NR	Europe
F9/06-1	SAMN00839735	PRJNA173538	GCA_000371325.1	AQLI00000000	Brucella	suis	NR	NR	NR	Italy	Italy	Swine	NR	NR	Europe
F8/06-3	SAMN00839695	PRJNA173498	GCA_000371305.1	AQLH00000000	Brucella	suis	NR	NR	NR	Belgium	Belgium	Swine	NR	NR	Europe
F8/06-2	SAMN00811237	PRJNA173606	GCA_000365565.1	AQOA00000000	Brucella	suis	NR	NR	NR	Belgium	Belgium	Swine	NR	NR	Europe
F8/06-1	SAMN00839734	PRJNA173537	GCA_000371285.1	AQLG00000000	Brucella	suis	NR	NR	NR	Belgium	Belgium	Swine	NR	NR	Europe
F7/06-5	SAMN00839714	PRJNA173517	GCA_000371265.1	AQLF00000000	Brucella	suis	NR	NR	NR	Germany	Germany	Hare	NR	NR	Europe
F7/06-2	SAMN00839715	PRJNA173518	GCA_000371245.1	AQLE00000000	Brucella	suis	NR	NR	NR	Germany	Germany	Swine	NR	NR	Europe
F7/06-1	SAMN00839727	PRJNA173530	GCA_000371225.1	AQLD00000000	Brucella	suis	NR	2006	2006	Germany	Germany	Swine	NR	NR	Europe
F5/05-10	SAMN00839713	PRJNA173516	GCA_000371185.1	AQIP00000000	Brucella	suis	NR	NR	NR	France	France	Hare	NR	NR	Europe
F5/05-4	SAMN00839696	PRJNA173499	GCA_000371205.1	AQLC00000000	Brucella	suis	NR	NR	NR	France	France	Swine	NR	NR	Europe
F5/03-2	SAMN00839733	PRJNA173536	GCA_000365585.1	AQNZ00000000	Brucella	suis	NR	2003	2003	NR	NR	NR	NR	NR	NR
F4/06-146	SAMN01047745	PRJNA176534	GCA_000365705.1	AQNY00000000	Brucella	suis	NR	2006	2006	Spain	Spain	Swine	unknown	NR	Europe
CNGB 786	SAMN01047733	PRJNA176522	GCA_000366265.1	AQNX00000000	Brucella	suis	NR	2004	2004	Argentina	Argentina: Buenos Aires	Human	Bone sample	NR	South America
CNGB 247	SAMN01047734	PRJNA176523	GCA_000371145.1	AQLA00000000	Brucella	suis	NR	1996	1996	Argentina	Argentina: Buenos Aires	Human	CSF	NR	South America
513	SAMN02595279	PRJNA33033	GCA_000157755.1	ACBK00000000	Brucella	suis	5	NR	NR	NR	NR	NR	NR	NCTC 11996	NR
40	SAMN02595310	PRJNA34745	GCA_000160275.1	ACJK00000000	Brucella	suis	4	NR	NR	Russia	Soviet Union	Reindeer	reindeer	NCTC 10385	Eurasia
686	SAMN02595280	PRJNA33035	GCA_000157775.1	ACBL00000000	Brucella	suis	3	2005	2005	NR	NR	NR	NR	NCTC 10511	NR
S2	SAMN02470031	PRJNA65465	GCA_000209635.1	AFFC00000000	Brucella	suis	1	1960	1960	China	China	NR	apoblema of swine	Vaccine strain	Asia
BSQ	SAMN02777546	PRJNA244263	GCA_000741995.1	JMUD00000000	Brucella	suis	NR	NR	NR	NR	NR	NR	NR	NR	NR
22-6453-12982		PRJEB61443		ERS14939037	Brucella	suis	2	2022	2022	France	21 (Detain et Bruant)	Swine	Uterus	22-6453/12982	Europe
22-6453-12984		PRJEB61443		ERS14939038	Brucella	suis	2	2022	2022	France	21 (Detain et Bruant)	Swine	Limphatic Neux Retropharyngeal	22-6453/12984	Europe
22-6453-12987		PRJEB61443		ERS14939039	Brucella	suis	2	2022	2022	France	21 (Detain et Bruant)	Swine	vaginal swab	22-6453/12987	Europe
22-9580-14950		PRJEB61443		ERS14939040	Brucella	suis	2	2022	2022	France	42 (Montveidun)	Hare		22-9580/14950	Europe
22-9611-14953		PRJEB61443		ERS14939041	Brucella	suis	2	2022	2022	France	39 (Saint-Aubin)	Hare	liver	22-9611/14953	Europe
22-10267-15506		PRJEB61443		ERS14939042	Brucella	suis	2	2022	2022	France	42 (Civens)	Hare		22-10267/15506	Europe

## Sheet: MLVA-16
Strain name	Genus	Species	Biovar	Host	Year of isolation	Isolation country	Bruce06	Bruce08	Bruce11	Bruce12	Bruce42	Bruce43	Bruce45	Bruce55	Bruce18	Bruce19	Bruce21	Bruce04	Bruce07	Bruce09	Bruce16	Bruce30
Bmel 1 (16M)	Brucella	melitensis	1				3	4	2	13	4	2	3	3	5	36	6	2	5	7	3	6
Bsuis 2 (Thomsen)	Brucella	suis	2				2	4	8	14	6	1	5	2	6	42	9	9	9	18	2	4
REF Thomsen (ATCC 23445)	Brucella	suis	2	Swine		Denmark	2	4	8	14	6	1	5	2	6	45	9	9	9	18	2	4
BCCN#78-6	Brucella	suis	2	Hare	1978	France :Metz	2	4	8	14	6	1	5	2	6	43	9	12	5	13	2	11
BCCN#81-89	Brucella	suis	2	Hare	1981	Poland	2	4	8	14	6	1	5	7	6	43	9	14	4	10	2	7
BCCN#81-287	Brucella	suis	2	Swine	1981	France :Strasbourg	2	4	8	14	6	1	5	2	6	43	9	13	9	17	2	5
BCCN#81-288	Brucella	suis	2	Hare	1981	France :Metz	2	4	8	14	6	1	5	2	7	43	9	14	7	13	2	8
BCCN#82-4	Brucella	suis	2	Hare	1982	France :Epinal	2	4	9	14	6	1	5	7	8	43	9	5	12	13	2	9
BCCN#82-19	Brucella	suis	2	Hare	1982	Poland	2	4	8	14	5	1	5	2	6	43	9	10	9	8	2	5
BCCN#84-22	Brucella	suis	2	Hare	1984	France :Gap	2	4	8	14	5	1	5	7	7	43	9	18	7	3	2	7
BCCN#87-11	Brucella	suis	2	Hare	1987	France :Metz	2	4	8	14	6	1	5	2	7	43	9	6	6	23	2	12
BCCN#87-17	Brucella	suis	2	Hare	1987	France :Avignon	2	4	8	14	6	1	5	2	5	43	9	15	12	5	2	5
BCCN#88-57	Brucella	suis	2	Hare	1988	France :Metz	2	4	8	9	6	1	5	7	7	41	9	19	8	7	2	6
BCCN#89-155	Brucella	suis	2	Hare	1989	France :Metz	2	4	8	14	6	1	5	2	6	43	9	16	7	11	2	6
BCCN#93-20	Brucella	suis	2	Hare	1993	France :Colmar	2	4	8	14	6	1	5	2	6	39	9	14	8	10	2	5
BCCN#93-24	Brucella	suis	2	Hare	1993	France :Moulins	2	4	8	14	6	1	5	2	5	43	9	16	11	11	2	8
BCCN#93-63	Brucella	suis	2	Swine	1993	France :Rouen	2	4	8	14	6	1	5	6	6	43	9	15	9	13	2	7
BCCN#94-11	Brucella	suis	2	Wild boar	1994	France :Colmar	2	?	9	14	6	1	5	7	7	43	9	9	10	14	2	6
BCCN#96-140	Brucella	suis	2	Swine	1996	France :Angouleme	2	5	8	14	5	1	5	7	6	41	9	20	7	15	2	5
BCCN#97-108	Brucella	suis	2	Swine	1997	France :Perigueux	2	5	8	14	5	1	5	7	6	41	9	22	7	13	2	5
BCCN#98-9	Brucella	suis	2	Wild boar	1998	France :Limoges	2	5	8	14	5	1	5	7	6	41	9	8	7	9	2	5
BCCN#98-95	Brucella	suis	2	Swine	1998	France :Limoges	2	4	8	14	6	1	5	6	6	43	9	6	9	16	2	10
BCCN#00-8	Brucella	suis	2	Bovine	2000	France :Clermont-Ferrand	2	4	8	14	6	1	5	7	6	43	9	4	7	3	2	7
BCCN#00-23	Brucella	suis	2	Swine	2000	France :Limoges	2	4	8	14	6	1	5	6	6	43	9	4	6	24	2	6
BCCN#00-24	Brucella	suis	2	Wild boar	2000	France :Limoges	2	4	8	14	6	1	5	6	4	43	9	8	4	8	2	8
BCCN#01-25	Brucella	suis	2	Wild boar	2001	Germany	2	5	8	14	5	1	5	7	5	41	9	4	12	18	2	5
BCCN#01-30	Brucella	suis	2	Swine	2001	Portugal	2	5	8	9	5	1	5	5	6	38	9	8	5	15	2	6
BCCN#01-34	Brucella	suis	2	Swine	2001	Spain :Badajoz	2	5	8	9	5	1	5	4	6	38	9	7	7	11	2	7
BCCN#01-36	Brucella	suis	2	Swine	2001	Spain :Huelva	2	5	8	9	5	1	5	4	6	38	9	20	9	13	2	5
BCCN#01-38	Brucella	suis	2	Swine	2001	Spain :Salamanca	2	5	8	9	5	1	5	5	6	?	9	10	5	11	2	7
BCCN#01-41	Brucella	suis	2	Swine	2001	Spain :Badajoz	2	5	8	9	5	1	5	5	6	38	9	13	5	19	2	6
BCCN#01-43	Brucella	suis	2	Swine	2001	Spain :Badajoz	2	5	8	9	5	1	5	5	6	38	9	14	5	18	2	8
BCCN#01-45	Brucella	suis	2	Swine	2001	Spain :Salamanca	2	5	8	9	5	1	5	5	6	38	9	14	5	7	2	6
BCCN#01-47	Brucella	suis	2	Swine	2001	Spain :Toledo	2	5	8	9	5	1	5	5	5	38	9	12	9	7	2	7
BCCN#01-51	Brucella	suis	2	Swine	2001	Spain:Badajoz	2	5	8	9	5	1	5	5	6	38	9	9	5	14	2	7
BCCN#02-18	Brucella	suis	2	Hare	2002	France:Angers	2	4	8	14	6	1	5	2	6	43	9	7	5	16	2	6
BCCN#02-20	Brucella	suis	2	Swine	2002	France:Niort	2	4	8	14	6	1	5	6	6	43	9	13	13	6	2	11
BCCN#02-21	Brucella	suis	2	Swine	2002	France:Gueret	2	4	8	14	4	1	5	6	4	43	9	15	4	7	2	7
BCCN#02-23	Brucella	suis	2	Wild boar	2002	France:Chambery	2	4	8	14	6	1	5	6	6	43	9	12	6	8	2	8
BCCN#02-36	Brucella	suis	2	Swine	2002	France:Le Mans	2	4	8	14	6	1	5	6	6	43	9	11	12	7	2	10
BCCN#02-47	Brucella	suis	2	Hare	2002	France:Saint-Etienne	2	4	8	14	5	1	5	2	5	43	9	11	11	14	2	5
BCCN#02-48	Brucella	suis	2	Hare	2002	France:Angers	2	4	8	14	6	1	5	2	6	43	9	9	5	8	2	6
BCCN#02-50	Brucella	suis	2	Swine	2002	France:Le Mans	2	4	8	14	6	1	5	6	6	43	9	9	10	11	2	9
BCCN#03-2	Brucella	suis	2	Hare	2003	France:Grenoble	2	4	8	14	5	1	5	2	6	43	9	15	4	17	2	5
BCCN#03-3	Brucella	suis	2	Wild boar	2003	France:Tours	2	5	8	14	5	1	5	7	6	41	9	15	8	17	2	5
BCCN#03-5	Brucella	suis	2	Swine	2003	France:Moulins	2	4	8	14	7	1	5	6	6	43	9	6	4	18	2	5
BCCN#03-6	Brucella	suis	2	Wild boar	2003	France:Chambery	2	4	8	14	6	1	5	6	6	43	9	12	4	14	2	9
BCCN#03-11	Brucella	suis	2	Wild boar	2003	France:Rennes	2	4	8	14	6	1	5	6	6	43	9	9	8	7	2	10
BCCN#02-42	Brucella	suis	2	Swine	2002	Croatia	2	5	8	14	5	1	5	7	4	43	9	10	5	3	2	8
BfR 9	Brucella	suis	2	Wild boar	2002	Germany:Halle	2	4	8	14	6	1	5	6	7	43	9	13	7	20	2	10
BfR 138	Brucella	suis	2	Hare	1999	Germany:Nurnberg	2	4	8	14	6	1	5	2	6	43	9	28	9	11	2	5
BfR 139	Brucella	suis	2	Wild boar	2000	Germany:Frankfurt/O.	2	5	8	14	5	1	5	7	6	41	9	17	14	11	2	6
BfR 140	Brucella	suis	2	Wild boar	2000	Germany:Halle	2	5	8	14	5	1	5	7	5	43	9	6	14	20	2	6
BfR 142	Brucella	suis	2	Hare	1998	Switzerland:Bern	2	4	8	14	6	1	5	2	6	43	9	20	13	9	2	5
BfR 143	Brucella	suis	2	Wild boar	2000	Germany:Halle	2	5	8	14	5	1	5	7	4	43	9	15	14	13	2	6
BfR 144	Brucella	suis	2	Wild boar	2001	Germany:Halle	2	5	8	14	5	1	5	7	4	43	9	14	13	13	2	6
BfR 147	Brucella	suis	2	Swine	2000	Germany:Potsdam	2	5	8	14	5	1	5	7	6	41	9	16	11	22	2	6
BfR 148	Brucella	suis	2	Hare		Switzerland:Bern	2	4	8	9	6	1	5	2	6	43	9	10	8	13	2	6
BfR 150	Brucella	suis	2	Swine	1998	Germany:Aulendorf	2	4	8	14	6	1	5	2	6	43	9	23	12	13	2	4
BfR 151	Brucella	suis	2	Wild boar	2001	Germany:Halle	2	5	8	14	5	1	5	7	4	43	9	6	14	11	2	6
BfR 152	Brucella	suis	2	Wild boar	2001	Germany:Halle	2	5	8	14	5	1	5	7	4	43	9	14	14	13	2	6
BfR 153	Brucella	suis	2	Wild boar	2002	Germany:Bad Langensalza	2	5	8	14	5	1	5	7	6	41	9	18	13	16	2	6
BfR 154	Brucella	suis	2	Swine	2002	Germany:Leipzig	2	5	8	9	5	1	5	7	4	43	9	10	7	17	2	8
BfR 155	Brucella	suis	2	Wild boar	2002	Germany:Halle	2	5	8	14	5	1	5	7	7	41	9	12	9	10	2	5
BfR 156	Brucella	suis	2	Wild boar	2002	Germany:Halle	2	5	8	14	5	1	5	7	4	43	9	6	13	19	2	6
BfR 157	Brucella	suis	2	Wild boar	2001	Switzerland:Bern	2	4	8	14	6	1	5	6	6	43	9	14	6	14	2	7
BfR 158	Brucella	suis	2	Wild boar	2003	Germany:Halle	2	5	8	14	5	1	5	7	7	41	9	11	9	11	2	5
BfR 160	Brucella	suis	2	Wild boar	2003	Germany:Halle	2	5	8	14	5	1	5	7	4	43	9	6	14	20	2	6
BfR 161	Brucella	suis	2	Wild boar	2003	Germany:Halle	2	5	8	14	5	1	5	7	4	43	9	6	14	19	2	6
BfR 163	Brucella	suis	2	Wild boar	2003	Germany:Halle	2	5	8	14	5	1	5	7	4	43	9	6	13	20	2	6
BfR 164	Brucella	suis	2	Wild boar	2003	Germany:Halle	2	5	8	14	5	1	5	7	5	41	9	7	11	17	2	5
BfR 165	Brucella	suis	2	Wild boar	1999	Germany:Halle	2	5	8	14	5	1	5	7	5	41	9	7	12	18	2	5
BfR 166	Brucella	suis	2	Wild boar	1999	Germany:Bad Langensalza	2	5	8	14	5	1	5	7	6	41	9	9	7	8	2	8
BfR 167	Brucella	suis	2	Wild boar	2003	Germany:Halle	2	5	8	14	5	1	5	7	4	43	9	6	13	21	2	6
BfR 168	Brucella	suis	2	Wild boar	2003	Germany:Halle	2	5	8	14	5	1	5	7	4	43	9	15	13	14	2	6
BfR 169	Brucella	suis	2	Wild boar	2004	Germany:Halle	2	5	8	14	5	1	5	7	4	43	9	6	16	20	2	6
BfR 170	Brucella	suis	2	Wild boar	2004	Germany:Halle	2	5	8	14	5	1	5	7	4	43	9	5	13	20	2	6
BfR 171	Brucella	suis	2	Wild boar	2004	Germany:Halle	2	5	8	14	5	1	5	7	4	43	9	15	12	13	2	6
S-1	Brucella	suis	2	Swine	1992	Spain:Salamanca	2	5	8	9	5	1	5	4	5	38	9	2	5	13	2	?
S-7	Brucella	suis	2	Swine	2000	Spain:Salamanca	2	5	8	9	5	1	5	5	5	38	9	2	5	13	2	?
S-11	Brucella	suis	2	Swine	1998	Spain:Extremadura	2	5	8	9	5	1	5	4	6	38	9	2	7	11	2	?
S-13	Brucella	suis	2	Swine	1998	Spain:Extremadura	2	5	8	9	5	1	5	4	6	38	9	7	7	12	2	7
S-21	Brucella	suis	2	Swine	1999	Spain:Huelva	2	5	8	9	5	1	5	4	6	38	9	2	8	13	2	5
S-22	Brucella	suis	2	Swine	2000	Spain:Salamanca	2	5	8	9	5	1	5	5	6	38	9	2	5	21	2	?
S-24	Brucella	suis	2	Swine	2000	Spain:Salamanca	2	5	8	9	5	1	5	5	6	38	9	2	5	11	2	?
S-25	Brucella	suis	2	Swine	2000	Spain:Badajoz	2	5	8	9	5	1	5	5	6	38	9	2	5	19	2	6
S-28	Brucella	suis	2	Swine	2000	Spain:Badajoz	2	5	8	9	5	1	5	5	6	38	9	2	5	18	2	8
S-30	Brucella	suis	2	Swine	2000	Spain:Salamanca	2	5	8	9	5	1	5	5	6	38	9	2	5	7	2	6
S-32	Brucella	suis	2	Swine	2000	Spain:Toledo	2	5	8	9	5	1	5	5	5	38	9	2	5	7	2	7
S-45	Brucella	suis	2	Swine	2002	Spain:Soria	2	5	8	9	5	1	5	5	6	38	9	2	5	13	2	6
S-49	Brucella	suis	2	Swine	2002	Spain:Rocio	2	5	8	9	5	1	5	5	6	38	9	2	5	17	2	6
S-56	Brucella	suis	2	Swine	2002	Spain:Soria	2	5	8	9	5	1	5	5	6	38	9	2	5	15	2	6
S-59	Brucella	suis	2	Swine	2003	Spain:Soria	2	5	8	9	5	1	5	5	6	38	9	2	5	9	2	6
S-62	Brucella	suis	2	Swine	2003	Spain:Oropesa	2	5	8	9	5	1	5	5	5	38	9	4	10	13	2	8
S-64	Brucella	suis	2	Swine	2003	Spain:Badajoz	2	5	8	9	5	1	5	5	6	38	9	2	6	13	2	7
S-86	Brucella	suis	2	Swine	2000	Croatia	2	5	8	14	5	1	5	7	4	43	9	2	5	3	2	8
S-143	Brucella	suis	2	Wild boar	2005	Spain	2	5	8	9	5	1	5	4	6	38	9	2	5	9	2	8
S-144	Brucella	suis	2	Wild boar	2005	Spain	2	5	8	9	5	1	5	5	5	38	9	2	7	10	2	7
S-145	Brucella	suis	2	Wild boar	2005	Spain	2	5	8	9	5	1	5	4	6	38	9	2	5	17	2	8
S-147	Brucella	suis	2	Wild boar	2005	Spain	2	5	8	9	5	1	5	4	6	38	9	2	7	10	2	8
S-148	Brucella	suis	2	Wild boar	2005	Spain	2	5	8	9	5	1	5	4	6	38	9	2	8	5	2	7
S-149	Brucella	suis	2	Wild boar	2005	Spain	2	5	8	9	5	1	5	5	5	38	9	2	9	11	2	6
BH12	Brucella	suis	2	Hare	2008	Hungary:5126	2	4	8	14	6	1	5	2	6	43	9	11	4	13	2	6
BH13	Brucella	suis	2	Hare	2008	Hungary:5123	2	4	8	14	6	1	5	2	6	43	9	11	4	11	2	6
BH14	Brucella	suis	2	Hare	2008	Hungary:3051	2	4	8	14	6	1	5	2	6	43	9	11	4	12	2	6
BH15	Brucella	suis	2	Hare	2010	Hungary:6445	2	4	8	14	6	1	5	2	5	43	9	12	4	14	2	7
BH16	Brucella	suis	2	Hare	2010	Hungary:6445	2	4	8	14	6	1	5	2	6	43	9	11	4	12	2	6
BH11	Brucella	suis	2	Wild boar	2008	Hungary:2370	2	5	8	14	5	1	5	7	4	43	9	22	8	3	2	7
BH19	Brucella	suis	2	Swine	2011	Hungary:7475	2	5	8	14	5	1	5	7	4	43	9	9	7	3	2	7
BH20	Brucella	suis	2	Swine	2011	Hungary:7475	2	5	8	14	5	1	5	7	4	43	9	9	7	3	2	7
BH21	Brucella	suis	2	Wild boar	2011	Hungary:8676	2	5	8	14	5	1	5	7	4	43	9	11	11	3	2	6
BH22	Brucella	suis	2	Wild boar	2011	Hungary:8676	2	5	8	14	5	1	5	7	5	43	9	16	7	3	2	8
BH29	Brucella	suis	2	Wild boar	2011	Hungary:8725	2	5	8	14	5	1	5	7	4	43	9	10	8	3	2	9
BH30	Brucella	suis	2	Wild boar	2011	Hungary:8725	2	5	8	14	5	1	5	7	5	43	9	13	8	3	2	9
BH31	Brucella	suis	2	Wild boar	2011	Hungary:8725	2	5	8	14	5	1	5	7	4	43	9	11	6	12	2	8
BH32	Brucella	suis	2	Wild boar	2011	Hungary:8725	2	5	8	14	5	1	5	7	5	43	9	14	8	3	2	9
BH33	Brucella	suis	2	Wild boar	2011	Hungary:8725	2	5	8	14	5	1	5	7	4	43	9	10	8	3	2	9
BH35	Brucella	suis	2	Wild boar	2011	Hungary:8725	2	5	8	14	5	1	5	7	4	43	9	11	6	12	2	8
BH36	Brucella	suis	2	Wild boar	2011	Hungary:8725	2	5	8	14	5	1	5	7	4	43	9	10	8	3	2	9
BH39	Brucella	suis	2	Wild boar	2012	Hungary:8618	2	5	8	14	5	1	5	7	4	43	9	12	7	3	2	9
BH40	Brucella	suis	2	Wild boar	2012	Hungary:3515	2	5	8	14	5	1	5	7	4	43	9	18	9	3	2	8
BH41	Brucella	suis	2	Wild boar	2012	Hungary:7562	2	5	8	14	5	1	5	7	4	43	9	10	5	3	2	8
BH42	Brucella	suis	2	Wild boar	2012	Hungary:8725	2	5	8	14	5	1	5	7	4	43	9	4	5	3	2	8
BH43	Brucella	suis	2	Wild boar	2012	Hungary:8725	2	5	8	14	5	1	5	7	5	43	9	14	7	3	2	9
BH44	Brucella	suis	2	Wild boar	2012	Hungary:8725	2	5	8	14	5	1	5	7	4	43	9	18	10	3	2	9
BH45	Brucella	suis	2	Wild boar	2012	Hungary:8725	2	5	8	14	5	1	5	7	4	43	9	4	5	3	2	8
BH46	Brucella	suis	2	Wild boar	2012	Hungary:8725	2	5	8	14	5	1	5	7	4	43	9	4	5	3	2	8
BH47	Brucella	suis	2	Wild boar	2012	Hungary:8725	2	5	8	14	5	1	5	7	5	43	9	14	7	3	2	9
BH48	Brucella	suis	2	Wild boar	2012	Hungary:8725	2	5	8	14	5	1	5	7	5	43	9	12	7	3	2	9
BH49	Brucella	suis	2	Wild boar	2012	Hungary:8725	2	5	8	14	5	1	5	7	4	43	9	11	10	23	2	6
BH50	Brucella	suis	2	Wild boar	2012	Hungary:8725	2	5	8	14	5	1	5	7	4	43	9	12	8	3	2	9
BH51	Brucella	suis	2	Wild boar	2012	Hungary:8725	2	5	8	14	5	1	5	7	4	43	9	12	8	3	2	9
BH52	Brucella	suis	2	Wild boar	2012	Hungary:8725	2	5	8	14	5	1	5	7	4	43	9	19	10	3	2	9
BH53	Brucella	suis	2	Wild boar	2012	Hungary:8725	2	5	8	14	5	1	5	7	5	43	9	15	7	3	2	9
BH54	Brucella	suis	2	Wild boar	2012	Hungary:7473	2	5	8	14	5	1	5	7	4	43	9	10	4	3	2	8
BH56	Brucella	suis	2	Wild boar	2012	Hungary:7563	2	5	8	14	5	1	5	7	5	43	9	14	8	3	2	9
BH57	Brucella	suis	2	Wild boar	2012	Hungary:7563	2	5	8	14	5	1	5	7	5	43	9	9	7	3	2	9
BH59	Brucella	suis	2	Wild boar	2012	Hungary:7475	2	5	8	14	5	1	5	7	5	43	9	8	8	3	2	8
BH60	Brucella	suis	2	Wild boar	2012	Hungary:4097	2	5	8	14	5	1	5	7	4	43	9	18	9	3	2	7
BH61	Brucella	suis	2	Wild boar	2012	Hungary:7551	2	5	8	14	5	1	5	7	4	43	9	11	7	3	2	10
BH65	Brucella	suis	2	Wild boar	2012	Hungary:7588	2	5	8	14	5	1	5	7	4	43	9	11	6	11	2	8
BH75	Brucella	suis	2	Wild boar	2012	Hungary:7191	2	5	8	14	5	1	5	7	4	43	9	20	12	3	2	9
BH76	Brucella	suis	2	Wild boar	2012	Hungary:7191	2	5	8	14	5	1	5	7	4	43	9	19	12	3	2	9
BH77	Brucella	suis	2	Wild boar	2013	Hungary:4834	2	5	8	14	5	1	5	7	5	43	9	16	11	7	2	6
BH80	Brucella	suis	2	Wild boar	2013	Hungary:8622	2	5	8	14	5	1	5	7	4	43	9	7	7	3	2	8
BH84	Brucella	suis	2	Wild boar	2013	Hungary:7475	2	5	8	14	5	1	5	7	5	43	9	9	8	3	2	9
BH87	Brucella	suis	2	Wild boar	2013	Hungary:7562	2	5	8	14	5	1	5	7	4	43	9	12	8	3	2	9
BH9	Brucella	suis	2	Swine	2005	Hungary:3293	2	5	8	14	5	1	5	7	4	43	9	16	6	3	2	7
BH17	Brucella	suis	2	Swine	2011	Hungary:7822	2	5	8	9	5	1	5	7	4	43	9	7	8	3	2	7
BH6	Brucella	suis	2	Swine	2003	Hungary:5400	2	5	7	9	5	1	5	8	5	43	9	7	18	12	2	4
BH71	Brucella	suis	2	Wild boar	2012	Hungary:4937	2	5	7	14	5	1	5	8	5	43	9	14	7	6	2	3
BH72	Brucella	suis	2	Wild boar	2012	Hungary:4552	2	5	7	14	5	1	5	8	5	43	9	18	8	11	2	4
BH73	Brucella	suis	2	Wild boar	2012	Hungary:4552	2	5	7	14	5	1	5	8	5	43	9	18	8	10	2	4
BH74	Brucella	suis	2	Wild boar	2012	Hungary:3515	2	5	7	14	5	1	5	8	6	43	9	8	8	3	2	4
BH55	Brucella	suis	2	Wild boar	2012	Hungary:7563	2	5	8	14	4	1	5	7	5	43	9	9	8	3	2	10
BH93	Brucella	suis	2	Swine	2013	Hungary:5537	2	5	8	14	5	1	5	8	4	43	9	14	8	3	2	8
BH34	Brucella	suis	2	Wild boar	2011	Hungary:8725	2	5	8	14	5	1	5	8	5	43	9	7	8	9	2	4
BH23	Brucella	suis	2	Wild boar	2011	Hungary:8622	2	5	8	14	5	1	5	8	6	43	9	6	6	5	2	4
BH24	Brucella	suis	2	Wild boar	2011	Hungary:8622	2	5	8	14	5	1	5	8	6	43	9	6	6	7	2	4
BH25	Brucella	suis	2	Wild boar	2011	Hungary:7475	2	5	8	14	5	1	5	8	6	43	9	19	5	6	2	4
BH26	Brucella	suis	2	Wild boar	2011	Hungary:7475	2	5	8	14	5	1	5	8	6	43	9	21	5	7	2	4
BH27	Brucella	suis	2	Wild boar	2011	Hungary:7475	2	5	8	14	5	1	5	8	6	43	9	19	5	6	2	4
BH28	Brucella	suis	2	Wild boar	2011	Hungary:7475	2	5	8	14	5	1	5	8	6	43	9	19	5	6	2	4
BH37	Brucella	suis	2	Wild boar	2012	Hungary:8618	2	5	8	14	5	1	5	8	6	43	9	10	5	4	2	4
BH38	Brucella	suis	2	Wild boar	2012	Hungary:8618	2	5	8	14	5	1	5	8	6	43	9	11	5	4	2	4
BH58	Brucella	suis	2	Wild boar	2012	Hungary:7475	2	5	8	14	5	1	5	8	6	43	9	8	6	6	2	5
BH91	Brucella	suis	2	Wild boar	2013	Hungary:7551	2	5	8	14	5	1	5	8	6	43	9	14	5	13	2	4
BH63	Brucella	suis	2	Wild boar	2012	Hungary:7477	2	5	8	14	5	1	5	8	7	43	9	9	5	10	2	4
BH10	Brucella	suis	2	Swine	2008	Hungary:6133	2	5	8	14	5	1	5	6	4	43	9	16	8	13	2	8
BH7	Brucella	suis	2	Swine	1978	Hungary:8124	2	5	8	14	5	1	5	6	4	43	9	17	8	13	2	8
REF Thomsen (ATCC 23445)	Brucella	suis	2	Swine	1952	Denmark	2	4	8	14	6	1	5	2	6	43	9	9	9	18	2	4
AFSSA-92/11580-4528	Brucella	suis	2	Hare	1992	France	2	3	8	14	6	1	5	2	4	38	9	11	5	21	2	4
AFSSA-96/9635	Brucella	suis	2	Swine	1996	France	2	3	8	14	6	1	5	7	4	38	9	23	7	?	2	5
A183	Brucella	suis	2	Wild boar		Germany	2	5	8	14	6	1	5	7	4	43	9	6	14	20	2	6
A196	Brucella	suis	2	Wild boar		Germany	2	5	8	14	6	1	5	7	4	43	9	6	14	19	2	6
04RB0377	Brucella	suis	2	Wild boar		Germany	2	5	8	14	6	1	5	7	4	43	9	6	14	18	2	6
05RB0007	Brucella	suis	2	Wild boar		Germany	2	5	8	14	6	1	5	7	4	43	9	8	9	10	2	6
AFSSA-04/3025-1	Brucella	suis	2	Swine	2004	Croatia	2	5	8	14	6	1	5	7	4	43	9	12	5	3	2	8
05RB1442	Brucella	suis	2	Hare		Germany	2	5	8	14	6	1	5	7	6	43	9	12	12	16	2	6
REF Thomsen [biovar 2 reference strain ATCC 23445]	Brucella	suis	2	Swine	1952	Denmark	2	4	8	14	6	1	5	2	6	43	9	9	9	18	2	4
AFSSA-92/13000	Brucella	suis	2	Hare	1992	France	2	4	8	14	6	1	5	2	6	43	9	14	12	5	2	5
VLA-74/11	Brucella	suis	2		1974	Denmark	2	4	8	14	6	1	5	2	6	43	9	20	9	10	2	4
AFSSA-00/9182	Brucella	suis	2	Hare	2000	France	2	4	8	14	6	1	5	2	6	43	9	13	5	9	2	4
Bs364CITA	Brucella	suis	2	Wild boar	2008	Spain:AÃ±Ã³n	2	5	8	14	6	1	5	6	6	43	9	16	7	18	2	11
Bs365CITA	Brucella	suis	2	Wild boar	2008	Spain:AÃ±Ã³n	2	5	8	14	6	1	5	6	6	43	9	14	7	18	2	10
Bs396CITA	Brucella	suis	2	Wild boar	2009	Spain:Navarra	2	5	8	14	6	1	5	6	6	43	9	23	9	7	2	10
AFSSA-04/1918-1	Brucella	suis	2	Wild boar	2004	Switzerland	2	4	8	14	6	1	5	6	6	43	9	20	7	12	2	9
C13B4	Brucella	suis	2	Wild boar		Belgium	2	4	8	14	6	1	5	6	6	43	9	22	7	17	2	9
C2B11	Brucella	suis	2	Wild boar		Belgium	2	4	8	14	6	1	5	6	6	43	9	15	9	17	2	9
C9B3	Brucella	suis	2	Wild boar		Belgium	2	4	8	14	6	1	5	6	6	43	9	15	9	18	2	9
PY69	Brucella	suis	2	Wild boar		Belgium	2	4	8	14	6	1	5	6	6	43	9	15	7	15	2	9
0111602/4+9	Brucella	suis	2	Wild boar		Belgium	2	4	8	14	6	1	5	6	4	43	9	15	7	7	2	9
0111602/3+8	Brucella	suis	2	Wild boar		Belgium	2	4	8	14	6	1	5	6	4	43	9	15	7	7	2	9
It4	Brucella	suis	2	Wild boar		Italy	2	4	8	14	6	1	5	6	6	43	9	7	6	18	2	9
It5	Brucella	suis	2	Wild boar		Italy	2	4	8	14	6	1	5	6	6	43	9	7	6	18	2	9
S275	Brucella	suis	2	Wild boar		Belgium	2	4	8	14	6	1	5	6	6	43	9	7	5	15	2	9
C9B4	Brucella	suis	2	Wild boar		Belgium	2	4	8	14	6	1	5	6	6	43	9	9	5	9	2	9
C8B3	Brucella	suis	2	Wild boar		Belgium	2	4	8	14	6	1	5	6	6	43	9	12	9	15	2	8
It2	Brucella	suis	2	Wild boar		Italy	2	4	8	14	6	1	5	6	6	43	9	7	6	16	2	10
It3	Brucella	suis	2	Wild boar		Italy	2	4	8	14	6	1	5	6	6	43	9	7	6	16	2	10
AFSSA-04/770	Brucella	suis	2	Wild boar	2004	Italy	2	4	8	14	6	1	5	6	6	43	9	6	6	16	2	10
It6	Brucella	suis	2	Wild boar		Italy	2	4	8	14	6	1	5	6	6	43	9	8	6	19	2	10
It1	Brucella	suis	2	Wild boar		Italy	2	4	8	14	6	1	5	6	6	43	9	8	6	10	2	11
AFSSA-97/9757	Brucella	suis	2	Swine	1997	France	2	4	8	14	6	1	5	6	6	43	9	15	6	7	2	5
MASA07	Brucella	suis	2	Wild boar		Belgium	2	4	8	14	6	1	5	6	6	43	9	11	6	17	2	12
AFSSA-97/4924-10	Brucella	suis	2	Swine	1997	France	2	5	8	14	6	1	5	6	6	43	9	13	6	?	2	8
AFSSA-03/1483-8	Brucella	suis	2	Wild boar	2003	France	2	4	8	14	6	1	5	6	4	43	9	9	7	9	2	8
C13B1	Brucella	suis	2	Wild boar		Belgium	2	4	8	14	6	1	5	6	5	43	9	13	8	17	2	10
C3B3	Brucella	suis	2	Wild boar		Belgium	2	4	8	14	6	1	5	6	5	43	9	15	8	7	2	10
C13B6	Brucella	suis	2	Wild boar		Belgium	2	4	8	14	6	1	5	6	5	43	9	14	8	16	2	9
C11B4	Brucella	suis	2	Wild boar		Belgium	2	4	8	14	6	1	5	6	5	43	9	14	8	16	2	9
C4B6	Brucella	suis	2	Wild boar		Belgium	2	4	8	14	6	1	5	6	5	43	9	10	5	19	2	9
S120	Brucella	suis	2	Wild boar		Belgium	2	4	8	14	6	1	5	6	5	43	9	15	7	10	2	11
C5B5	Brucella	suis	2	Wild boar		Belgium	2	4	8	14	6	1	5	6	5	43	9	9	7	7	2	11
COSA13	Brucella	suis	2	Wild boar		Belgium	2	4	8	14	6	1	5	6	6	43	9	14	8	11	2	10
RATES5-11	Brucella	suis	2	Wild boar		Belgium	2	4	8	14	6	1	5	6	6	43	9	9	7	16	2	7
C6B1	Brucella	suis	2	Wild boar		Belgium	2	4	8	14	6	1	5	6	6	43	9	11	10	22	2	7
AFSSA-00/4898	Brucella	suis	2	Caprine	2000	France	2	4	8	14	6	1	5	7	6	43	9	4	7	3	2	7
AFSSA-98/7296-4204	Brucella	suis	2	Hare	1998	France	2	4	9	14	6	1	5	7	6	43	9	14	10	12	2	11
AFSSA-98/6335	Brucella	suis	2	Swine	1998	France	2	4	8	14	6	1	5	2	7	43	9	4	7	3	2	4
LNIV-2948(3)/09	Brucella	suis	2	Wild boar	2009	Portugal:Alentejo	2	5	8	9	5	1	5	4	5	38	9	13	13	11	2	8
LNIV-2948(10)/09	Brucella	suis	2	Wild boar	2009	Portugal:Alentejo	2	5	8	9	5	1	5	4	5	38	9	13	13	11	2	8
LNIV-2948(12)/09	Brucella	suis	2	Wild boar	2009	Portugal:Alentejo	2	5	8	9	5	1	5	4	5	38	9	13	13	11	2	8
LNIV-2948(20)/09	Brucella	suis	2	Wild boar	2009	Portugal:Alentejo	2	5	8	9	5	1	5	4	5	38	9	13	13	11	2	8
LNIV-2948(27)/09	Brucella	suis	2	Wild boar	2009	Portugal:Alentejo	2	5	8	9	5	1	5	4	5	38	9	13	13	11	2	8
LNIV-2948(29)/09	Brucella	suis	2	Wild boar	2009	Portugal:Alentejo	2	5	8	9	5	1	5	4	5	38	9	13	13	11	2	8
LNIV-2948(34)/09	Brucella	suis	2	Wild boar	2009	Portugal:Alentejo	2	5	8	9	5	1	5	4	5	38	9	13	10	11	2	8
Bs145	Brucella	suis	2	Swine		Spain	2	5	8	9	5	1	5	4	5	38	9	12	5	17	2	8
S-145(PN-II)	Brucella	suis	2	Wild boar	2005	Spain:Asturias	2	5	8	9	5	1	5	5	6	38	9	7	11	10	2	8
Bs144	Brucella	suis	2	Swine		Spain	2	5	8	9	5	1	5	4	5	38	9	7	11	10	2	8
Bs143CITA	Brucella	suis	2	Wild boar	2005	Spain:Asturias	2	5	8	9	5	1	5	5	5	38	9	7	12	9	2	8
PT09172	Brucella	suis	2	Wild boar	2009	Portugal:TrÃ¡s-os-Montes	2	5	8	9	5	1	5	5	5	38	9	5	7	12	2	8
LNIV-44821(121)/09	Brucella	suis	2	Wild boar	2009	Portugal:TrÃ¡s-os-Montes	2	5	8	9	5	1	5	5	5	38	9	5	7	12	2	8
LNIV-44821(122)/09	Brucella	suis	2	Wild boar	2009	Portugal:TrÃ¡s-os-Montes	2	5	8	9	5	1	5	5	5	38	9	5	7	12	2	8
LNIV-44821(123)/09	Brucella	suis	2	Wild boar	2009	Portugal:TrÃ¡s-os-Montes	2	5	8	9	5	1	5	5	5	38	9	5	7	12	2	8
LNIV-46685(20)/08	Brucella	suis	2	Wild boar	2008	Portugal:Beira Interior	2	5	8	9	5	1	5	5	5	38	9	14	8	14	2	8
S22	Brucella	suis	2	Swine	2000	Spain:Salamanca	2	5	8	9	5	1	5	5	5	38	9	9	7	13	2	7
Bs147	Brucella	suis	2	Swine		Spain	2	5	8	9	5	1	5	5	5	38	9	21	7	11	2	7
Bs146	Brucella	suis	2	Swine		Spain	2	5	8	9	5	1	5	5	5	38	9	20	7	10	2	7
S4	Brucella	suis	2	Swine	1992	Spain:Salamanca	2	5	8	9	5	1	5	5	5	38	9	15	7	14	2	7
S21	Brucella	suis	2	Swine	1999	Spain:Huelva	2	5	8	9	5	1	5	5	5	38	9	12	9	13	2	7
S6	Brucella	suis	2	Swine	1998	Spain:Badajoz	2	5	8	9	5	1	5	5	5	38	9	12	9	7	2	7
S1	Brucella	suis	2	Swine	1992	Spain	2	5	8	9	5	1	5	5	5	38	9	15	9	13	2	7
S2	Brucella	suis	2	Swine	1992	Spain:Salamanca	2	5	8	9	5	1	5	5	5	38	9	15	9	13	2	7
S3	Brucella	suis	2	Swine	1992	Spain:Salamanca	2	5	8	9	5	1	5	5	5	38	9	15	9	14	2	7
LNIV-4498(J1)/08	Brucella	suis	2	Wild boar	2008	Portugal:TrÃ¡s-os-Montes	2	5	8	9	5	1	5	5	5	38	9	20	9	14	2	7
LNIV-4498(J9)/08	Brucella	suis	2	Wild boar	2008	Portugal:TrÃ¡s-os-Montes	2	5	8	9	5	1	5	5	5	38	9	20	9	14	2	7
LNIV-4498(J4)/08	Brucella	suis	2	Wild boar	2008	Portugal:TrÃ¡s-os-Montes	2	5	8	9	5	1	5	5	5	38	9	20	9	14	2	7
LNIV-4498(J6)/08	Brucella	suis	2	Wild boar	2008	Portugal:TrÃ¡s-os-Montes	2	5	8	9	5	1	5	5	5	38	9	20	9	14	2	7
VLA-63/311	Brucella	suis	2	Swine	1963		2	5	8	9	5	1	5	5	5	38	9	15	9	17	2	8
LNIV-9789(J9)/08	Brucella	suis	2	Wild boar	2008	Portugal:Entre Douro e Minho	2	5	8	9	5	1	5	5	5	38	9	13	10	17	2	7
LNIV-19122(J1)/08	Brucella	suis	2	Wild boar	2008	Portugal:Entre Douro e Minho	2	5	8	9	5	1	5	5	5	38	9	13	10	17	2	7
LNIV-17888(J3)/08	Brucella	suis	2	Wild boar	2008	Portugal:Entre Douro e Minho	2	5	8	9	5	1	5	5	5	38	9	13	10	17	2	7
LNIV-21346(J2)/08	Brucella	suis	2	Wild boar	2008	Portugal:Entre Douro e Minho	2	5	8	9	5	1	5	5	5	38	9	13	10	17	2	7
LNIV-2454(J10)/08	Brucella	suis	2	Wild boar	2008	Portugal:TrÃ¡s-os-Montes	2	5	8	9	5	1	5	5	5	38	9	13	10	9	2	6
LNIV-1344(2)/09	Brucella	suis	2	Wild boar	2009	Portugal:Beira Interior	2	5	8	9	5	1	5	5	5	38	9	11	6	9	2	7
LNIV-2948(1)/09	Brucella	suis	2	Wild boar	2009	Portugal:Alentejo	2	5	8	9	5	1	5	4	5	38	9	11	10	9	2	7
LNIV-2948(5)/09	Brucella	suis	2	Wild boar	2009	Portugal:Alentejo	2	5	8	9	5	1	5	4	5	38	9	11	10	9	2	7
PT09143	Brucella	suis	2	Wild boar	2009	Portugal:Alentejo	2	5	8	9	5	1	5	4	5	38	9	11	10	9	2	7
LNIV-2948(8)/09	Brucella	suis	2	Wild boar	2009	Portugal:Alentejo	2	5	8	9	5	1	5	4	5	38	9	11	10	9	2	7
LNIV-2948(9)/09	Brucella	suis	2	Wild boar	2009	Portugal:Alentejo	2	5	8	9	5	1	5	4	5	38	9	11	10	9	2	7
LNIV-4189(1)/09	Brucella	suis	2	Wild boar	2009	Portugal:Alentejo	2	5	8	9	5	1	5	5	5	38	9	11	10	7	2	4
LNIV-4189(2)/09	Brucella	suis	2	Wild boar	2009	Portugal:Alentejo	2	5	8	9	5	1	5	5	5	38	9	11	10	7	2	4
LNIV-8605(2)/10	Brucella	suis	2	Wild boar	2010	Portugal:Alentejo	2	5	8	9	5	1	5	4	5	38	9	12	9	7	2	7
LNIV-8605(9)/10	Brucella	suis	2	Wild boar	2010	Portugal:Alentejo	2	5	8	9	5	1	5	4	5	38	9	13	9	7	2	7
S12	Brucella	suis	2	Swine	1992	Spain:Salamanca	2	5	8	9	5	1	5	4	6	38	9	7	7	7	2	7
LNIV-4647(1)/09	Brucella	suis	2	Wild boar	2009	Portugal:Beira Interior	2	5	8	9	5	1	5	5	5	38	9	9	15	16	2	10
LNIV-45014(4)/08	Brucella	suis	2	Wild boar	2009	Portugal:Alentejo	2	5	8	9	5	1	5	4	6	38	9	9	12	11	2	7
LNIV-4477(4)/09	Brucella	suis	2	Wild boar	2009	Portugal:Algarve	2	5	8	9	5	1	5	4	6	38	9	9	14	15	2	8
LNIV-J2A/08	Brucella	suis	2	Wild boar	2009	Portugal:Beira Interior	2	5	8	9	5	1	5	4	6	38	9	13	15	8	2	4
S27	Brucella	suis	2	Swine	2000	Spain:Badajoz	2	5	8	9	5	1	5	4	6	38	9	20	9	13	2	5
S13	Brucella	suis	2	Swine	1992	Spain:Salamanca	2	5	8	9	5	1	5	4	6	38	9	20	9	13	2	5
LNIV-44821(81)/09	Brucella	suis	2	Wild boar	2009	Portugal:Lisboa	2	5	8	9	5	1	5	5	6	38	9	13	6	10	2	5
LNIV-44821(86)/09	Brucella	suis	2	Wild boar	2009	Portugal:Lisboa	2	5	8	9	5	1	5	5	6	38	9	13	6	10	2	5
LNIV-44821(79)/09	Brucella	suis	2	Wild boar	2009	Portugal:Lisboa	2	5	8	9	5	1	5	5	6	38	9	13	6	17	2	5
LNIV-3115(9)/09	Brucella	suis	2	Wild boar	2009	Portugal:Alentejo	2	5	8	9	5	1	5	5	6	38	9	10	6	7	2	5
LNIV-3514(2)/10	Brucella	suis	2	Wild boar	2010	Portugal:Alentejo	2	5	8	9	5	1	5	5	6	38	9	11	6	19	2	9
LNIV-3515(6)/10	Brucella	suis	2	Wild boar	2010	Portugal:Alentejo	2	5	8	9	5	1	5	5	6	38	9	12	6	19	2	9
LNIV-44401(3)/08	Brucella	suis	2	Wild boar	2009	Portugal:Beira Interior	2	5	8	9	5	1	5	5	6	38	9	20	6	19	2	6
LNIV-Soc57/00	Brucella	suis	2	Swine	2000	Portugal:TrÃ¡s-os-Montes	2	5	8	9	5	1	5	5	6	38	9	9	6	18	2	7
LNIV-Soc64/00	Brucella	suis	2	Swine	2000	Portugal:TrÃ¡s-os-Montes	2	5	8	9	5	1	5	5	6	38	9	9	6	18	2	7
LNIV-Soc73/00	Brucella	suis	2	Swine	2000	Portugal:TrÃ¡s-os-Montes	2	5	8	9	5	1	5	5	6	38	9	9	6	18	2	7
LNIV-Soc41/00	Brucella	suis	2	Swine	2000	Portugal:TrÃ¡s-os-Montes	2	5	8	9	5	1	5	5	6	38	9	9	5	18	2	7
LNIV-1344(3)/09	Brucella	suis	2	Wild boar	2009	Portugal:Beira Interior	2	5	8	9	5	1	5	5	6	38	9	9	6	10	2	6
LNIV-14256(72)/09	Brucella	suis	2	Swine	2009	Portugal:Lisboa	2	5	8	9	5	1	5	5	6	38	9	21	6	15	2	7
LNIV-231(1)/09	Brucella	suis	2	Swine	2009	Portugal:Lisboa	2	5	8	9	5	1	5	5	6	38	9	21	6	15	2	7
LNIV-14256(40)/09	Brucella	suis	2	Swine	2009	Portugal:Lisboa	2	5	8	9	5	1	5	5	5	38	9	21	6	16	2	7
LNIV-1989(112)/10	Brucella	suis	2	Wild boar	2010	Portugal:TrÃ¡s-os-Montes	2	5	8	9	5	1	5	5	6	38	9	3	8	12	2	7
LNIV-3115(13)/09	Brucella	suis	2	Wild boar	2009	Portugal:Alentejo	2	5	8	9	5	1	5	5	6	38	9	10	5	7	2	6
LNIV-4478(4)/09	Brucella	suis	2	Wild boar	2009	Portugal:Algarve	2	5	8	9	5	1	5	5	6	38	9	21	5	7	2	6
LNIV-4187(7)/09	Brucella	suis	2	Wild boar	2009	Portugal:Alentejo	2	5	8	9	5	1	5	5	6	38	9	21	5	8	2	6
LNIV-3478(3)/09	Brucella	suis	2	Wild boar	2009	Portugal:Beira Interior	2	5	8	9	5	1	5	5	6	38	9	13	5	16	2	6
LNIV-438/00	Brucella	suis	2	Swine	2000	Portugal:Beira Interior	2	5	8	9	5	1	5	5	6	38	9	8	5	15	2	6
LNIV-5346(1)/00	Brucella	suis	2	Swine	2000	Portugal:Lisboa	2	5	8	9	5	1	5	5	6	38	9	8	5	15	2	6
LNIV-5346(16)/00	Brucella	suis	2	Swine	2000	Portugal:Lisboa	2	5	8	9	5	1	5	5	6	38	9	8	5	15	2	6
LNIV-5346(3)/00	Brucella	suis	2	Swine	2000	Portugal:Lisboa	2	5	8	9	5	1	5	5	6	38	9	8	5	15	2	6
LNIV-6552(3)/00	Brucella	suis	2	Swine	2000	Portugal:Lisboa	2	5	8	9	5	1	5	5	6	38	9	8	5	15	2	6
LNIV-6552(8)/00	Brucella	suis	2	Swine	2000	Portugal:Lisboa	2	5	8	9	5	1	5	5	6	38	9	8	5	15	2	6
LNIV-6552(2)/00	Brucella	suis	2	Swine	2000	Portugal:Lisboa	2	5	8	9	5	1	5	5	6	38	9	8	5	15	2	6
LNIV-2739(18)/02	Brucella	suis	2	Swine	2002	Portugal:Alentejo	2	5	8	9	5	1	5	5	6	38	9	8	5	15	2	6
LNIV-2739(9)/02	Brucella	suis	2	Swine	2002	Portugal:Alentejo	2	5	8	9	5	1	5	5	6	38	9	8	5	15	2	6
AFSSA-PT-6552/00	Brucella	suis	2	Swine	2000	Portugal:Lisboa	2	5	8	9	5	1	5	5	6	38	9	8	5	15	2	6
LNIV-4215(20)/01	Brucella	suis	2	Swine	2001	Portugal:Lisboa	2	5	8	9	5	1	5	5	6	38	9	8	5	15	2	6
LNIV-6552(10)/00	Brucella	suis	2	Swine	2000	Portugal:Lisboa	2	5	8	9	5	1	5	5	6	38	9	9	5	15	2	6
LNIV-2739(3)/02	Brucella	suis	2	Swine	2002	Portugal:Alentejo	2	5	8	9	5	1	5	5	6	38	9	9	5	15	2	6
LNIV-468/00	Brucella	suis	2	Swine	2000	Portugal:Beira Interior	2	5	8	9	5	1	5	5	6	38	9	9	5	19	2	6
LNIV-Soc29/00	Brucella	suis	2	Swine	2000	Portugal:TrÃ¡s-os-Montes	2	5	8	9	5	1	5	5	6	38	9	9	5	19	2	6
LNIV-Soc43/00	Brucella	suis	2	Swine	2000	Portugal:TrÃ¡s-os-Montes	2	5	8	9	5	1	5	5	6	38	9	9	5	18	2	6
LNIV-7676/00	Brucella	suis	2	Bovine	2000	Portugal:Algarve	2	5	8	9	5	1	5	5	6	38	9	9	5	14	2	6
LNIV-1262/00	Brucella	suis	2	Swine	2000	Portugal:Beira Interior	2	5	8	9	5	1	5	5	6	38	9	9	5	17	2	7
LNIV-Soc39/00	Brucella	suis	2	Swine	2000	Portugal:TrÃ¡s-os-Montes	2	5	8	9	5	1	5	5	6	38	9	9	5	17	2	7
LNIV-Soc35/00	Brucella	suis	2	Swine	2000	Portugal:TrÃ¡s-os-Montes	2	5	8	9	5	1	5	5	6	38	9	9	5	17	2	6
LNIV-Soc50/00	Brucella	suis	2	Swine	2000	Portugal:TrÃ¡s-os-Montes	2	5	8	9	5	1	5	5	6	38	9	9	5	17	2	6
LNIV-1967/00	Brucella	suis	2	Swine	2000	Portugal:Beira Interior	2	5	8	9	5	1	5	5	6	38	9	9	5	15	2	7
LNIV-46685(15)/08	Brucella	suis	2	Wild boar	2008	Portugal:Beira Interior	2	5	8	9	5	1	5	5	7	38	9	9	5	21	2	6
LNIV-9789(J10)/08	Brucella	suis	2	Wild boar	2008	Portugal:Entre Douro e Minho	2	5	8	9	5	1	5	5	6	38	9	13	5	7	2	8
LNIV-9789(Feto)/08	Brucella	suis	2	Wild boar	2008	Portugal:TrÃ¡s-os-Montes	2	5	8	9	5	1	5	5	6	38	9	12	5	7	2	8
LNIV-44406(3)/08	Brucella	suis	2	Wild boar	2009	Portugal:Beira Interior	2	5	8	9	5	1	5	5	6	38	9	17	5	17	2	8
S32	Brucella	suis	2	Swine	2000	Spain:Toledo	2	5	8	9	5	1	5	5	6	38	9	15	5	20	2	8
LNIV-5414(12)/03	Brucella	suis	2	Swine	2003	Portugal:Alentejo	2	5	8	9	5	1	5	5	6	38	9	15	5	20	2	8
LNIV-5414(13)/03	Brucella	suis	2	Swine	2003	Portugal:Alentejo	2	5	8	9	5	1	5	5	6	38	9	15	5	20	2	8
LNIV-5414(2)/03	Brucella	suis	2	Swine	2003	Portugal:Alentejo	2	5	8	9	5	1	5	5	6	38	9	15	5	20	2	8
LNIV-5414(13)/03	Brucella	suis	2	Swine	2003	Portugal:Alentejo	2	5	8	9	5	1	5	5	6	38	9	15	5	20	2	8
S34	Brucella	suis	2	Swine	2000	Spain:Toledo	2	5	8	9	5	1	5	5	6	38	9	15	5	12	2	8
LNIV-21566(94)/09	Brucella	suis	2	Wild boar	2009	Portugal:TrÃ¡s-os-Montes	2	5	8	9	5	1	5	5	6	38	9	15	7	15	2	9
LNIV-S-384(679)	Brucella	suis	2	Swine	2009	Spain:Piensos del segre	2	5	8	9	5	1	5	5	6	38	9	15	8	15	2	9
LNIV-22497(475)/08	Brucella	suis	2	Ovine	2008	Portugal:Alentejo	2	5	8	9	5	1	5	5	7	38	9	15	6	14	2	8
LNIV-22498(697)/08	Brucella	suis	2	Ovine	2008	Portugal:Alentejo	2	5	8	9	5	1	5	5	7	38	9	15	6	14	2	8
LNIV-4193(1)/09	Brucella	suis	2	Wild boar	2009	Portugal:Alentejo	2	5	8	9	5	1	5	5	7	38	9	15	5	18	2	7
LNIV-4193(2)/09	Brucella	suis	2	Wild boar	2009	Portugal:Alentejo	2	5	8	9	5	1	5	5	7	38	9	15	5	18	2	7
LNIV-4193(9)/09	Brucella	suis	2	Wild boar	2009	Portugal:Alentejo	2	5	8	9	5	1	5	5	7	38	9	15	5	18	2	7
LNIV-9H	Brucella	suis	2	Swine	2011	Portugal:TrÃ¡s-os-Montes	2	5	8	9	5	1	5	5	7	38	9	12	4	19	2	6
BCCN#R13	Brucella	suis	2	Swine		Denmark	2	4	8	14	6	1	5	2	6	43	9	9	12	7	2	4
BCCN#74-367	Brucella	suis	2	Swine	1974	Belgium	2	5	8	14	5	1	5	7	4	43	9	12	11	19	2	6
BCCN#74-369	Brucella	suis	2	Swine	1974	Belgium	2	5	8	14	5	1	5	7	4	43	9	11	11	21	2	6
BCCN#74-372	Brucella	suis	2	Swine	1974	Belgium	2	5	8	14	5	1	5	7	4	43	9	12	10	18	2	6
BCCN#74-374	Brucella	suis	2	Swine	1974	Belgium	2	5	8	14	5	1	5	7	4	43	9	12	10	6	2	6
BCCN#74-375	Brucella	suis	2	Swine	1974	Belgium	2	5	8	14	5	1	5	7	4	43	9	12	10	18	2	6
BCCN#74-376	Brucella	suis	2	Swine	1974	Belgium	2	5	8	14	5	1	5	7	4	43	9	11	10	20	2	6
BCCN#74-377	Brucella	suis	2	Swine	1974	Belgium	2	5	8	14	5	1	5	7	4	43	9	13	10	19	2	6
BCCN#74-379	Brucella	suis	2	Hare	1974		2	4	8	14	6	1	5	2	6	43	9	15	5	12	2	5
BCCN#74-380	Brucella	suis	2	Hare	1974		2	4	8	14	6	1	5	2	6	43	9	5	5	11	2	5
BCCN#93-22	Brucella	suis	2	Hare	1993	France:Vaucluse	2	4	8	14	6	1	5	2	6	43	9	12	10	5	2	5
BCCN#93-75	Brucella	suis	2	Swine	1993	Spain:Saragosse	2	5	8	9	5	1	5	5	5	38	9	9	7	13	2	7
BCCN#93-80	Brucella	suis	2	Swine	1993	Spain:Saragosse	2	5	8	9	5	1	5	5	5	38	9	15	9	13	2	7
BCCN#94-10	Brucella	suis	2	Hare	1994	France:Haut-Rhin	2	4	9	14	6	1	5	7	5	43	9	18	7	11	2	11
BCCN#94-9	Brucella	suis	2	Hare	1994	France:Haut-Rhin	2	4	8	14	6	1	5	2	5	43	9	5	7	20	2	4
BCCN#96-122	Brucella	suis	2	Wild boar	1996	France:Moselle	2	4	8	14	6	1	5	2	2	43	9	8	7	14	2	4
BCCN#96-123	Brucella	suis	2	Swine	1996	France:Cote d'Or	2	4	8	14	6	1	5	6	6	43	9	16	5	16	2	9
BCCN#01-14	Brucella	suis	2	Swine	2001	France:Charente	2	4	8	14	6	1	5	6	6	43	9	5	4	11	2	9
BCCN#02-19	Brucella	suis	2	Hare	2002	France:Maine-et-Loire	2	4	8	14	6	1	5	2	6	43	9	20	7	11	2	5
BCCN#02-22	Brucella	suis	2	Swine	2002	France:NiÃ¨vre	2	5	8	14	5	1	5	7	4	43	9	6	14	14	2	6
BCCN#02-24	Brucella	suis	2	Wild boar	2002	France:Creuse	2	4	8	14	6	1	5	6	4	43	9	14	4	11	2	7
BCCN#02-25	Brucella	suis	2	Wild boar	2002	Germany	2	5	8	14	5	1	5	7	4	43	9	6	14	19	2	6
BCCN#02-27	Brucella	suis	2	Swine	2002	Portugal	2	5	8	9	5	1	5	5	6	38	9	9	5	15	2	7
BCCN#06-58	Brucella	suis	2	Swine	2006	France	2	4	8	14	6	1	5	6	6	43	9	10	6	7	2	10
BCCN#06-61	Brucella	suis	2	Swine	2006	France	2	4	8	14	6	1	5	6	8	43	9	6	8	18	2	12
BCCN#06-62	Brucella	suis	2		2006	United Kingdom	2	5	8	14	5	1	5	7	4	45	9	14	6	17	2	7
BCCN#06-63	Brucella	suis	2		2006	United Kingdom	2	3	4	11	3	1	5	2	4	38	9	7	5	10	4	5
BCCN#06-66	Brucella	suis	2		2006	United Kingdom	2	4	8	14	6	1	5	2	6	43	9	9	9	18	2	4
BCCN#06-67	Brucella	suis	2		2006	United Kingdom	2	4	8	14	6	1	5	2	7	43	9	6	7	17	2	7
BCCN#06-69	Brucella	suis	2		2006	United Kingdom	2	4	8	14	6	1	5	2	6	43	9	19	8	10	2	4
BCCN#06-73	Brucella	suis	2	Swine	2006	France	2	4	8	14	6	1	5	6	6	43	9	13	7	17	2	8
BCCN#74-370	Brucella	suis	2	Swine	1974	Belgium	2	5	8	14	5	1	5	7	4	43	9	12	10	18	2	6
BCCN#93-72	Brucella	suis	2	Swine	1993	Spain:Saragosse	2	5	8	9	5	1	5	5	5	38	9	15	9	13	2	7
BCCN#93-73	Brucella	suis	2	Swine	1993	Spain:Saragosse	2	5	8	9	5	1	5	5	5	38	9	14	9	13	2	7
BCCN#94-2	Brucella	suis	2	Wild boar	1994	Belgium	2	4	8	14	6	1	5	6	5	43	9	15	7	10	2	11
BCCN#01-27	Brucella	suis	2	Wild boar	2001	Germany:Berlin	2	5	8	14	5	1	5	7	6	41	9	13	14	11	2	6
BCCN#01-33	Brucella	suis	2	Swine	2001	Spain:Badajoz	2	5	8	9	5	1	5	4	7	38	9	7	7	11	2	7
BCCN#01-35	Brucella	suis	2	Swine	2001	Spain:Badajoz	2	5	8	9	5	1	5	4	6	38	9	7	7	12	2	7
BCCN#01-37	Brucella	suis	2	Swine	2001	Spain:Salamanque	2	5	8	9	5	1	5	5	6	38	9	10	5	20	2	7
BCCN#01-52	Brucella	suis	2	Swine	2001	Spain:Badajoz	2	5	8	9	5	1	5	5	6	38	9	8	5	15	2	6
BCCN#01-53	Brucella	suis	2	Swine	2001	Spain:Badajoz	2	5	8	9	5	1	5	5	6	38	9	8	5	15	2	6
BCCN#01-54	Brucella	suis	2	Swine	2001	Spain:Badajoz	2	5	8	9	5	1	5	5	6	38	9	8	5	15	2	6
BCCN#01-56	Brucella	suis	2	Wild boar	2001	France:Haute-Vienne	2	4	8	14	6	1	5	6	4	43	9	14	4	8	2	7
BCCN#02-49	Brucella	suis	2	Hare	2002	France:Maine-et-Loire	2	4	8	14	6	1	5	2	6	43	9	13	5	15	2	6
BCCN#03-16	Brucella	suis	2	Hare	2003	France:Haute-Vienne	2	4	8	14	6	1	5	6	6	43	9	15	5	17	2	8
BCCN#03-21	Brucella	suis	2	Wild boar	2003	France:Lot	2	4	8	14	6	1	5	6	6	43	9	9	6	12	2	8
BCCN#03-28	Brucella	suis	2	Wild boar	2003	Croatia	2	5	8	14	5	1	5	7	4	43	9	11	5	3	2	8
BCCN#04-15	Brucella	suis	2	Hare	2004	France:Bas-Rhin	2	4	8	14	6	1	5	2	5	43	9	8	12	18	2	4
BCCN#04-16	Brucella	suis	2	Wild boar	2004	Italy	2	4	8	14	6	1	5	6	6	43	9	6	6	16	2	10
BCCN#04-17	Brucella	suis	2	Wild boar	2004	Italy	2	4	8	14	5	1	5	2	7	43	9	13	10	14	2	6
BCCN#04-30	Brucella	suis	2	Human	2004	France:Gard	2	4	8	14	6	1	5	7	6	43	9	4	8	3	2	7
BCCN#04-9	Brucella	suis	2	Wild boar	2004	France:Ille-et-Vilaine	2	4	8	14	6	1	5	6	6	43	9	15	7	9	2	8
BCCN#04-19	Brucella	suis	2	Wild boar	2004	Italy	2	4	8	14	6	1	5	6	6	43	9	7	6	18	2	10
BCCN#83-223	Brucella	suis	2	Hare	1983	France:Meuse	2	4	9	14	6	1	5	7	8	43	9	14	8	11	2	5
BCCN#87-73	Brucella	suis	2	Hare	1987	France:Moselle	2	4	8	14	5	1	5	2	6	43	9	8	5	8	2	8
BCCN#89-156	Brucella	suis	2	Hare	1989	France:Moselle	2	4	7	14	5	1	5	2	6	43	9	6	5	9	2	6
BCCN#93-19	Brucella	suis	2	Hare	1993	France:Haut-Rhin	2	4	8	14	6	1	5	2	6	39	9	14	8	10	2	5
BCCN#93-21	Brucella	suis	2	Hare	1993	France:Haut-Rhin	2	4	8	14	6	1	5	2	6	43	9	11	5	3	2	4
BCCN#93-74	Brucella	suis	2	Swine	1993	Spain:Saragosse	2	5	8	9	5	1	5	5	5	38	9	15	9	14	2	7
BCCN#93-76	Brucella	suis	2	Swine	1993	Spain:Saragosse	2	5	8	9	5	1	5	5	5	38	9	15	9	13	2	5
BCCN#03-10	Brucella	suis	2	Wild boar	2003	France:Savoie	2	4	8	14	6	1	5	6	6	43	9	12	4	14	2	5
BCCN#03-29	Brucella	suis	2	Swine	2003	France:Haute-Vienne	2	4	8	14	6	1	5	6	6	43	9	10	8	11	2	5
BCCN#03-32	Brucella	suis	2	Swine	2003	France:Haute-Vienne	2	4	8	14	6	1	5	6	6	43	9	7	5	16	2	8
BCCN#03-4	Brucella	suis	2	Wild boar	2003	France:Indre-et-Loire	2	4	8	14	6	1	5	6	6	43	9	15	11	19	2	5
BCCN#03-7	Brucella	suis	2	Wild boar	2003	France:Savoie	2	4	8	9	6	1	5	6	5	43	9	8	7	9	2	7
BCCN#03-8	Brucella	suis	2	Wild boar	2003	France:Savoie	2	4	8	14	6	1	5	6	6	43	9	12	6	8	2	5
BCCN#03-9	Brucella	suis	2	Wild boar	2003	France:Savoie	2	4	8	14	6	1	5	6	6	43	9	12	6	8	2	5
BCCN#04-11	Brucella	suis	2	Hare	2004	France:LozÃ¨re	2	4	8	14	5	1	5	2	7	43	9	19	6	10	2	5
BCCN#04-13	Brucella	suis	2	Hare	2004	France:Aveyron	2	4	8	14	5	1	5	2	6	43	9	5	8	13	2	5
BCCN#04-14	Brucella	suis	2	Hare	2004	France:Cher	2	4	8	14	5	1	5	2	6	43	9	14	4	15	2	5
BCCN#81-279	Brucella	suis	2	Hare	1981	France:Moselle	2	4	8	14	5	1	5	2	7	43	9	13	6	13	2	5
BCCN#01-42	Brucella	suis	2	Swine	2001	Spain:Badajoz	2	5	8	9	5	1	5	5	6	38	9	15	5	19	2	5
BCCN#01-44	Brucella	suis	2	Swine	2001	Spain:Badajoz	2	5	8	9	5	1	5	5	6	38	9	15	5	12	2	8
BCCN#93-78	Brucella	suis	2	Swine	1993	Spain:Saragosse	2	5	8	9	5	1	5	5	5	38	9	15	9	3	2	7
BCCN#93-79	Brucella	suis	2	Swine	1993	Spain:Saragosse	2	5	8	9	5	1	5	5	5	38	9	15	9	13	2	7
BCCN#97-101	Brucella	suis	2	Swine	1997	France:Dordogne	2	5	8	14	5	1	5	7	6	41	9	22	7	3	2	5
BCCN#97-102	Brucella	suis	2	Swine	1997	France:Dordogne	2	5	8	14	5	1	5	7	6	41	9	22	7	3	2	5
BCCN#97-106	Brucella	suis	2	Swine	1997	France:Dordogne	2	5	8	14	5	1	5	7	6	41	9	22	7	13	2	5
BCCN#97-107	Brucella	suis	2	Swine	1997	France:Dordogne	2	5	8	14	5	1	5	7	6	41	9	22	7	3	2	5
BCCN#01-49	Brucella	suis	2	Swine	2001	Spain:Toledo	2	5	8	9	5	1	5	5	5	38	9	13	9	7	2	7
BCCN#01-50	Brucella	suis	2	Swine	2001	Spain:Toledo	2	5	8	9	5	1	5	5	5	38	9	12	9	7	2	7
BCCN#97-103	Brucella	suis	2	Swine	1997	France:Dordogne	2	5	8	14	5	1	5	7	6	41	9	22	7	13	2	5
BCCN#97-104	Brucella	suis	2	Swine	1997	France:Dordogne	2	5	8	14	5	1	5	7	6	41	9	22	7	14	2	5
BCCN#97-105	Brucella	suis	2	Swine	1997	France:Dordogne	2	5	8	14	5	1	5	7	6	41	9	22	7	13	2	5
BCCN#01-46	Brucella	suis	2	Swine	2001	Spain:Salamanca	2	5	8	9	5	1	5	5	6	38	9	13	5	6	2	6
BCCN#01-48	Brucella	suis	2	Swine	2001	Spain:Toledo	2	5	8	9	5	1	5	5	5	38	9	12	9	7	2	7
BCCN#93-77	Brucella	suis	2	Swine	1993	Spain:Saragosse	2	5	8	9	5	1	5	5	5	38	9	15	9	13	2	7
BCCN#97-59	Brucella	suis	2	Swine	1997	France:Vienne	2	5	8	14	5	1	5	7	6	41	9	8	7	11	2	5
BCCN#01-39	Brucella	suis	2	Swine	2001	Spain:Salamanque	2	5	8	9	5	1	5	5	6	38	9	10	5	11	2	7
BCCN R13##	Brucella	suis	2	Swine		Denmark	2	4	8	14	6	1	5	2	6	45	9	9	9	18	2	4
REF Thomsen (ATCC 23445)	Brucella	suis	2	Swine	2007	Denmark	2	4	8	14	6	1	5	2	6	43	9	9	9	18	2	4
PT09143	Brucella	suis	2	Swine	2009	Portugal	2	5	8	9	6	1	5	3	5	38	9	9	3	?	2	5
PT09172	Brucella	suis	2	Wild Boar	2009	Portugal	2	5	8	9	6	1	5	4	5	38	9	5	9	18	2	4
Bs364CITA	Brucella	suis	2	Swine	2008	Spain	2	4	8	14	6	1	5	2	5	43	9	9	4	17	2	7
Bs396CITA	Brucella	suis	2	Swine	2009	Spain	2	4	8	14	6	1	5	4	5	43	9	9	9	?	2	5
Bs143CITA	Brucella	suis	2	Swine	2005	Spain	2	5	8	9	6	1	5	?	6	38	9	4	4	?	2	4
BH12/2008	Brucella	suis	2		2008	Hungary	?	4	8	14	6	1	5	?	6	43	9	8	?	?	?	6
VLA-92/63	Brucella	suis	2	Hare	1992	Czech Republic	?	4	8	14	7	1	5	?	7	43	9	?	?	?	?	7
VLA-63/261	Brucella	suis	2		1963	Denmark	?	5	8	14	5	1	5	?	4	43	9	?	?	?	?	6
VLA-94/11	Brucella	suis	2	Swine	1994	Bulgaria	?	5	8	14	5	1	5	?	4	45	9	?	?	?	?	7
VLA-92/63	Brucella	suis	2	Hare		Czechoslovakia	?	4	8	9	6	1	5	?	7	43	9	?	?	?	?	7
VLA-63/261	Brucella	suis	2		1963	Denmark	?	5	8	14	5	1	5	?	4	43	9	?	?	?	?	6
00-8126-15128	Brucella	suis	2	Hare	2000	France	2	5	8	14	6	1	5	2	5	42	9	16	9	9	2	9
00-7013-12330	Brucella	suis	2	Swine	2000	France	2	5	8	14	4	1	5	6	4	42	9	14	4	11	2	7
99-2443-23	Brucella	suis	2	Wild boar	1999	France	2	5	8	14	6	1	5	6	4	42	9	18	4	12	2	7
02-5793	Brucella	suis	2	Hare	2002	France	2	5	8	14	5	1	5	2	5	42	9	11	11	14	2	5
09-372-779	Brucella	suis	2	Ovine	2009	France	2	4	8	14	6	1	5	6	6	42	9	11	6	20	2	8
09-1552-3008	Brucella	suis	2	Hare	2009	France	2	5	8	14	5	1	5	2	7	42	9	17	4	12	2	6
08-367-720	Brucella	suis	2	Wild boar	2008	France	2	6	8	16	6	1	5	6	7	42	9	15	6	16	2	8
04-1487-2285	Brucella	suis	2	Human	2004	France	2	4	8	14	6	1	5	7	6	42	9	4	8	3	2	7
08-2478-5308	Brucella	suis	2	Hare	2008	France	2	4	8	14	6	1	5	2	7	40	9	17	14	10	2	5
04-5050	Brucella	suis	2	Hare	2004	France	2	4	8	14	5	1	5	2	7	42	9	19	6	16	2	5
03-5325	Brucella	suis	2	Hare	2003	France	2	5	8	14	5	1	5	2	6	42	9	5	8	13	2	5
05-3495	Brucella	suis	2	Human	2005	France	2	4	8	14	6	1	5	6	6	42	9	16	5	13	2	9
10-1427	Brucella	suis	2	Swine	2010	France	2	4	8	14	6	1	5	6	6	42	9	22	5	20	2	13
97-4924-10	Brucella	suis	2	Swine	1997	France	2	4	8	14	6	1	5	6	6	42	9	13	6	24	2	9
00-7197-33	Brucella	suis	2	Wild boar	2000	France	2	4	8	14	6	1	5	6	6	42	9	7	5	14	2	9
12-2885-6046	Brucella	suis	2	Human	2012	France	2	5	8	14	6	1	5	6	5	42	9	10	9	20	2	8
07-527	Brucella	suis	2	Hare	2007	France	2	5	8	14	5	1	5	2	6	42	9	18	5	9	2	8
04-3296	Brucella	suis	2	Wild boar	2004	France	2	5	8	14	6	1	5	6	5	42	9	15	8	20	2	13
03-1330-235	Brucella	suis	2	Wild boar	2003	France	2	3	8	16	6	1	5	6	6	44	9	11	6	17	2	8
03-3165-1	Brucella	suis	2	Swine	2003	France	2	4	8	14	6	1	5	6	6	42	9	11	8	11	2	9
04-115	Brucella	suis	2	Hare	2003	France	2	4	8	14	5	1	5	2	6	44	9	14	4	16	2	6
04-1487-2285	Brucella	suis	2	Human	2004	France	2	4	8	14	6	1	5	7	6	42	9	4	8	3	2	7
04-2943-83	Brucella	suis	2	Wild boar	2004	France	2	4	8	15	6	1	5	2	5	44	9	11	10	2	2	4
04-3296	Brucella	suis	2	Wild boar	2004	France	2	4	8	15	6	1	5	6	5	44	9	15	8	20	2	13
04-5239	Brucella	suis	2	Hare	2004	France	2	4	8	15	6	1	5	2	7	44	9	11	7	14	2	8
05-1421	Brucella	suis	2	Wild boar	2005	France	2	4	8	15	6	1	5	6	7	44	9	11	11	7	2	13
05-3235	Brucella	suis	2	Swine	2005	France	2	4	8	15	6	1	5	6	6	44	9	14	7	16	2	8
05-3458	Brucella	suis	2	Hare	2005	France	2	5	8	15	6	1	5	2	6	44	10	10	7	5	2	7
05-865	Brucella	suis	2	Swine	2005	France	2	4	8	16	6	1	5	6	6	44	11	10	11	16	2	8
06-0035-86	Brucella	suis	2	Hare	2006	France	2	4	8	16	5	1	5	2	6	44	9	15	5	7	2	7
06-2375	Brucella	suis	2	Hare	2006	France	2	5	8	16	6	1	5	2	6	44	9	15	8	14	2	4
06-2416	Brucella	suis	2	Hare	2006	France	2	5	8	16	6	1	5	2	6	44	9	16	4	7	2	4
06-2667-4	Brucella	suis	2	Swine	2006	France	2	4	8	16	6	1	5	6	5	44	10	16	8	7	2	10
07-2695-5808	Brucella	suis	2	Hare	2007	France	2	4	8	16	6	1	5	2	6	44	10	10	10	11	2	4
07-527	Brucella	suis	2	Hare	2007	France	2	5	8	16	5	1	5	2	6	44	10	18	5	8	2	8
07-629-31	Brucella	suis	2	Wild boar	2007	France	2	4	8	10	6	1	5	6	6	44	9	15	5	18	3	8
07-868	Brucella	suis	2	Hare	2007	France	2	5	8	16	6	0	5	2	7	44	10	13	6	15	1	7
08-1786-3870	Brucella	suis	2	Swine	2008	France	2	4	8	16	5	1	5	7	6	42	9	11	8	16	2	5
08-2965-6174	Brucella	suis	2	Swine	2008	France	2	4	8	16	6	1	5	6	5	44	10	14	10	9	2	11
08-367-720	Brucella	suis	2	Wild boar	2008	France	2	4	8	16	6	1	5	6	7	44	9	15	6	16	2	8
08-583-1055	Brucella	suis	2	Swine	2008	France	2	3	8	16	6	1	5	6	6	44	9	14	6	25	2	8
08-72-149	Brucella	suis	2	Swine	2008	France	2	4	8	14	6	1	5	7	6	42	9	?	7	12	2	8
09-120-221	Brucella	suis	2	Wild boar	2009	France	2	4	8	15	6	1	5	6	6	44	9	9	8	10	2	7
09-372-779	Brucella	suis	2	Ovine	2009	France	2	4	8	14	6	1	5	6	6	42	9	11	6	20	2	8
10-1277	Brucella	suis	2	Swine	2010	France	2	4	8	15	6	1	5	6	6	44	10	10	10	5	2	10
10-1288	Brucella	suis	2	Swine	2010	France	2	5	8	15	5	1	5	7	6	42	9	15	10	19	2	5
10-1367-6931	Brucella	suis	2	Swine	2010	France	2	4	8	14	6	1	5	6	6	40	9	13	8	14	2	8
10-1427	Brucella	suis	2	Swine	2010	France	2	4	8	13	6	1	5	6	6	42	9	22	5	20	2	13
10-1637-2	Brucella	suis	2	Wild boar	2010	France	2	4	8	15	6	1	5	6	6	42	10	19	5	19	2	13
10-1637-3	Brucella	suis	2	Swine	2010	France	2	4	8	16	6	1	5	6	6	44	9	23	5	20	2	13
10-1706-7753	Brucella	suis	2	Hare	2010	France	2	5	8	16	6	0	5	2	7	42	10	7	13	13	2	7
10-1784-3423	Brucella	suis	2	Wild boar	2010	France	2	4	8	15	6	1	5	6	5	44	9	16	5	12	2	7
10-1941-8154	Brucella	suis	2	Swine	2010	France	2	4	8	14	6	1	5	6	6	42	9	23	5	13	2	13
10-260-928	Brucella	suis	2	Wild boar	2010	France	2	5	8	15	6	1	5	6	6	44	10	12	10	19	2	9
10-546-2059	Brucella	suis	2	Hare	2010	France	2	4	8	16	6	1	5	2	6	44	9	14	4	14	2	5
10-584-2149	Brucella	suis	2	Swine	2010	France	2	4	8	16	6	1	5	6	4	44	9	19	4	6	2	8
92-11580-4528	Brucella	suis	2	Hare	1992	France	2	4	8	14	6	1	5	2	6	44	9	11	5	21	2	4
92-13000	Brucella	suis	2	Hare	1992	France	2	4	8	14	6	1	5	2	6	44	9	15	10	5	2	5
96-1646-1	Brucella	suis	2	Swine	1996	France	2	4	8	13	6	1	5	6	6	42	9	18	9	17	2	8
96-9635	Brucella	suis	2	Swine	1996	France	2	5	8	14	5	1	5	7	6	40	9	19	7	15	2	5
97-4924-10	Brucella	suis	2	Swine	1997	France	2	4	8	14	6	1	5	6	6	42	9	13	6	7	2	8
97-9757	Brucella	suis	2	Swine	1997	France	2	4	8	14	6	1	5	6	6	42	9	14	6	7	2	5
98-6335	Brucella	suis	2	Hare	1997	France	2	4	8	14	4	1	5	2	6	42	10	9	8	13	2	7
98-7296-4202-4	Brucella	suis	2	Hare	1995	France	2	4	9	14	6	1	5	7	7	42	10	14	10	11	2	4
BCCN 93-20	Brucella	suis	2	Hare	1993	France	2	4	8	14	6	1	5	6	6	44	9	15	9	17	2	9
BCCN 00-8	Brucella	suis	2	Bovine	2000	France	2	4	8	14	6	1	5	6	6	44	9	7	6	18	2	9
BCCN 02-50	Brucella	suis	2	Swine	2002	France	2	4	8	14	6	1	5	6	6	42	9	9	10	11	2	9
BCCN 03-6	Brucella	suis	2	Wild boar	2003	France	2	4	8	14	6	1	5	6	6	44	9	22	7	17	2	9
BCCN 03-11	Brucella	suis	2	Wild boar	2003	France	2	4	8	14	6	1	5	6	5	44	9	14	8	16	2	9
BCCN 00-8	Brucella	suis	2	Bovine	2000	France	2	4	8	15	6	1	5	7	6	42	9	4	7	3	2	7
BCCN 02-18	Brucella	suis	2	Hare	2002	France	2	4	8	15	6	1	5	2	6	42	9	7	5	16	2	6
BCCN 02-20	Brucella	suis	2	Swine	2002	France	2	4	8	15	6	1	5	6	6	42	9	13	13	6	2	11
BCCN 02-21	Brucella	suis	2	Swine	2002	France	2	4	8	15	4	1	5	6	4	42	9	15	4	7	2	7
BCCN 02-23	Brucella	suis	2	Wild boar	2002	France	2	4	8	15	6	1	5	6	6	42	9	12	6	8	2	8
BCCN 02-36	Brucella	suis	2	Swine	2002	France	2	4	8	15	6	1	5	6	6	42	9	11	12	7	2	10
BCCN 02-47	Brucella	suis	2	Hare	2002	France	2	4	8	15	5	1	5	2	5	42	9	11	11	14	2	5
BCCN 02-48	Brucella	suis	2	Hare	2002	France	2	4	8	15	6	1	5	2	6	42	9	9	5	8	2	6
BCCN 02-50	Brucella	suis	2	Swine	2002	France	2	4	8	15	6	1	5	6	6	42	9	9	10	11	2	9
BCCN 03-11	Brucella	suis	2	Wild boar	2003	France	2	4	8	15	6	1	5	6	6	42	9	9	8	7	2	10
BCCN 03-2	Brucella	suis	2	Hare	2003	France	2	4	8	15	5	1	5	2	6	42	9	15	4	17	2	5
BCCN 03-3	Brucella	suis	2	Wild boar	2003	France	2	5	8	15	5	1	5	7	6	40	9	15	8	17	2	5
BCCN 03-5	Brucella	suis	2	Swine	2003	France	2	4	8	15	7	1	5	6	6	42	9	6	4	18	2	5
BCCN 03-6	Brucella	suis	2	Wild boar	2003	France	2	4	8	15	6	1	5	6	6	42	9	12	4	14	2	9
BCCN 78-6	Brucella	suis	2	Hare	1978	France	2	4	8	15	6	1	5	2	6	42	9	12	5	13	2	11
BCCN 81-287	Brucella	suis	2	Swine	1981	France	2	4	8	15	6	1	5	2	6	42	9	13	9	17	2	5
BCCN 81-288	Brucella	suis	2	Hare	1981	France	2	4	8	15	6	1	5	2	7	42	9	14	7	13	2	8
BCCN 82-4	Brucella	suis	2	Hare	1982	France	2	4	9	15	6	1	5	7	8	42	9	5	12	13	2	9
BCCN 84-22	Brucella	suis	2	Hare	1984	France	2	4	8	15	5	1	5	7	7	42	9	18	7	3	2	7
BCCN 87-11	Brucella	suis	2	Hare	1987	France	2	4	8	15	6	1	5	2	7	42	9	6	6	23	2	12
BCCN 87-17	Brucella	suis	2	Hare	1987	France	2	4	8	15	6	1	5	2	5	42	9	15	12	5	2	5
BCCN 88-57	Brucella	suis	2	Hare	1988	France	2	4	8	9	6	1	5	7	7	40	9	19	8	7	2	6
BCCN 89-155	Brucella	suis	2	Hare	1989	France	2	4	8	15	6	1	5	2	6	42	9	16	7	11	2	6
BCCN 93-20	Brucella	suis	2	Hare	1993	France	2	4	8	15	6	1	5	2	6	38	9	14	8	10	2	5
BCCN 93-24	Brucella	suis	2	Hare	1993	France	2	4	8	15	6	1	5	2	5	42	9	16	11	11	2	8
BCCN 93-63	Brucella	suis	2	Swine	1993	France	2	4	8	15	6	1	5	6	6	42	9	15	9	13	2	7
BCCN 94-11	Brucella	suis	2	Wild boar	1994	France	2	?	9	15	6	1	5	7	7	42	9	9	10	14	2	6
BCCN 96-140	Brucella	suis	2	Swine	1996	France	2	5	8	15	5	1	5	7	6	40	9	20	7	15	2	5
BCCN 97-108	Brucella	suis	2	Swine	1997	France	2	5	8	15	5	1	5	7	6	40	9	22	7	13	2	5
BCCN 98-9	Brucella	suis	2	Wild boar	1998	France	2	5	8	15	5	1	5	7	6	40	9	8	7	9	2	5
BCCN 98-95	Brucella	suis	2	Swine	1998	France	2	4	8	15	6	1	5	6	6	42	9	6	9	16	2	10
00-4898-8522	Brucella	suis	2	Bovine	2000	France	2	5	8	14	6	1	5	7	6	42	9	4	7	3	2	7
00-4718-8266	Brucella	suis	2	Wild boar	2000	France	2	5	8	14	6	1	5	6	4	42	9	18	4	12	2	7
11-3194-6052	Brucella	suis	2	Swine	2011	France	2	5	8	11	6	1	5	6	6	42	9	17	4	15	2	5
00-3040	Brucella	suis	2	Swine	2000	France	2	4	8	14	6	1	5	6	6	42	9	20	7	22	2	11
11-2943	Brucella	suis	2	Hare	2011	France	2	6	8	15	7	1	5	2	6	42	9	17	6	11	2	5
14-341-577	Brucella	suis	2	Bovine	2014	France	2	5	8	15	6	1	5	2	6	42	9	9	9	18	2	5
11-2674-4774	Brucella	suis	2	Swine	2011	France	2	6	8	14	6	1	5	7	6	42	9	4	8	3	2	8
12-4327-8815	Brucella	suis	2	Hare	2012	France	2	6	8	15	6	1	5	2	7	42	9	9	8	9	2	7
13-1738-2979	Brucella	suis	2	Hare	2013	France	2	5	8	14	5	1	5	2	5	42	9	11	11	14	2	6
14-1455-3831-A	Brucella	suis	2	Bovine	2014	France	2	4	8	14	6	1	5	7	6	42	9	4	8	3	2	9
00-4898	Brucella	suis	2	Bovine	2000	France	2	6	8	14	6	1	5	7	6	42	10	4	7	3	2	11
11-028-111	Brucella	suis	2	Swine	2010	France	2	4	8	14	6	1	5	6	6	42	9	23	5	20	2	7
11-028-131	Brucella	suis	2	Swine	2010	France	2	4	8	14	6	1	5	6	6	42	9	23	5	20	2	7
11-028-132	Brucella	suis	2	Swine	2010	France	2	4	8	14	6	1	5	6	6	42	9	23	5	20	2	7
11-028-133	Brucella	suis	2	Swine	2010	France	2	4	8	14	6	1	5	6	6	42	9	23	5	20	2	7
11-029-112	Brucella	suis	2	Swine	2010	France	2	4	8	14	6	1	5	6	6	42	9	23	5	20	2	7
11-030-113	Brucella	suis	2	Swine	2010	France	2	4	8	14	6	1	5	6	6	42	9	23	5	20	2	7
11-1252-2323	Brucella	suis	2	Swine	2011	France	2	4	8	13	6	1	5	6	6	42	9	11	7	8	2	6
11-188-462	Brucella	suis	2	Swine	2010	France	2	4	8	9	6	1	5	6	6	42	9	17	5	16	2	10
11-3305-6220	Brucella	suis	2	Swine	2011	France	2	5	8	14	5	1	5	7	6	42	9	17	10	23	2	5
20-02069-2828	Brucella	suis	2	Dog	2020	France	2	4	8	14	6	1	5	6	6	42	9	11	6	13	2	9
22-3912-5948	Brucella	suis	2	Dog	2022	France	2	4	8	14	6	1	5	7	6	42	9	9	6	3	2	7
22-6453-12982	Brucella	suis	2	Swine	2022	France	2	4	8	14	6	1	5	6	6	42	9	14	4	6	2	9
22-6453-12984	Brucella	suis	2	Swine	2022	France	2	4	8	14	6	1	5	6	6	42	9	13	4	6	2	9
22-6453-12987	Brucella	suis	2	Swine	2022	France	2	4	8	14	6	1	5	6	6	42	9	13	4	6	2	9
22-9580-14950	Brucella	suis	2	Hare	2022	France	2	4	8	14	6	1	5	2	5	42	9	9	12	11	2	6
22-9611-14953	Brucella	suis	2	Hare	2022	France	2	4	8	14	6	1	5	2	5	42	9	16	13	8	2	7
22-10267-15506	Brucella	suis	2	Hare	2022	France	2	4	8	14	6	1	5	2	6	42	9	18	5	14	2	4
